# Supplementary material for: 4-Amino­pyridinium 4-carb­oxy­butano­ate
Source: Acta Crystallogr Sect E Struct Rep Online. 2010 Jul 24;66(Pt 8):o2108. doi: 10.1107/S1600536810028734 (PMC3007404; doi:10.1107/S1600536810028734)
Supplement: Supplementary file 1 [file e-66-o2108-sup1.cif]

##############################################################################
###                                                                        ###
###        Electronic paper (Acta Crystallographica Section E)             ###
###                                                                        ###
##############################################################################
#                                                                            #
# This CIF contains the data in a paper accepted for publication in Acta     #
# Crystallographica Section E. It conforms to the requirements of Notes      #
# for Authors for Section E, and has been peer reviewed under the auspices   #
# of the IUCr Commission on Journals.                                        #
#                                                                            #
# Full details of the Crystallographic Information File format               #
# are given in the paper "The Crystallographic Information File (CIF):       #
# a New Standard Archive File for Crystallography" by S. R. Hall, F. H.      #
# Allen and I. D. Brown [Acta Cryst. (1991), A47, 655-685].                  #
#                                                                            #
# The current version of the core CIF dictionary is obtainable from          #
# ftp://ftp.iucr.org/pub/cif_core.dic. The current version number is 2.4.    #
#                                                                            #
# Software is freely available for graphical display of the structure(s) in  #
# this CIF.  For information consult the CIF home page http://www.iucr.org/  #
# cif/home.html                                                              #
#                                                                            #
# This file may be used for bona fide research purposes within the           #
# scientific community so long as proper attribution is given to the journal # 
# article from which it was obtained.                                        #
#                                                                            #
##############################################################################
                                             
data_global
_audit_creation_method     'form.cif (version 2.0)'
_journal_data_validation_number     ?
_journal_date_recd_electronic     2010-07-12
_journal_date_accepted     2010-07-19
_journal_name_full     'Acta Crystallographica, Section E'
_journal_year     2010
_journal_volume     66
_journal_issue      8
_journal_page_first     o2108
_journal_page_last     o2108
_journal_paper_category     QO
_journal_coeditor_code     WN2401
_publ_contact_author_name     'Prof. Fun, Hoong-Kun'
_publ_contact_author_address
;
      X-ray Crystallography Unit
      School of Physics
      Universiti Sains Malaysia
      11800 USM, Penang
      MALAYSIA
;
_publ_contact_author_email     'hkfun@usm.my'
_publ_contact_author_fax     '604 6579150'
_publ_contact_author_phone     '604 6533652'
_publ_section_title
;
4-Aminopyridinium 4-carboxybutanoate
;
loop_
    _publ_author_name
    _publ_author_footnote
    _publ_author_address
    'Hoong-Kun Fun'
;
      Thomson Reuters ResearcherID: A-3561-2009.
;
;
      X-ray Crystallography Unit
      School of Physics
      Universiti Sains Malaysia
      11800 USM, Penang
      Malaysia
;
    'Madhukar Hemamalini' ?
;
      X-ray Crystallography Unit
      School of Physics
      Universiti Sains Malaysia
      11800 USM, Penang
      Malaysia
;
    'Venkatachalam Rajakannan' ?
;
      Biomedical Structural Biology
      School of Biological Sciences
      Nanyang Technological University
      Singapore 138673
;
data_I
_audit_creation_method     SHELXL-97
_chemical_name_systematic
;
4-Aminopyridinium 4-carboxybutanoate
;
_chemical_name_common     ?
_chemical_formula_moiety     'C5 H7 N2 +, C5 H7 O4 -'
_chemical_formula_sum     'C10 H14 N2 O4'
_chemical_formula_iupac     'C5 H7 N2 +, C5 H7 O4 -'
_chemical_formula_weight     226.23
_chemical_melting_point     ?
_symmetry_cell_setting     monoclinic
_symmetry_space_group_name_H-M     'P 21/c'
_symmetry_space_group_name_Hall     '-P 2ybc'
loop_
    _symmetry_equiv_pos_as_xyz
    'x, y, z'
    '-x, y+1/2, -z+1/2'
    '-x, -y, -z'
    'x, -y-1/2, z-1/2'
_cell_length_a     9.6159(2)
_cell_length_b     10.3065(2)
_cell_length_c     22.6801(5)
_cell_angle_alpha     90.00
_cell_angle_beta     102.1430(10)
_cell_angle_gamma     90.00
_cell_volume     2197.45(8)
_cell_formula_units_Z     8
_cell_measurement_reflns_used     8906
_cell_measurement_theta_min     2.52
_cell_measurement_theta_max     30.07
_cell_measurement_temperature     296(2)
_exptl_crystal_description     block
_exptl_crystal_colour     colourless
_exptl_crystal_size_max     0.35
_exptl_crystal_size_mid     0.26
_exptl_crystal_size_min     0.21
_exptl_crystal_density_diffrn     1.368
_exptl_crystal_density_meas     ?
_exptl_crystal_density_method     'not measured'
_exptl_crystal_F_000     960
_exptl_absorpt_coefficient_mu     0.107
_exptl_absorpt_correction_type     multi-scan
_exptl_absorpt_process_details     '(SADABS; Bruker, 2009)'
_exptl_absorpt_correction_T_min     0.9633
_exptl_absorpt_correction_T_max     0.9775
_exptl_special_details
;
;
_diffrn_ambient_temperature     296(2)
_diffrn_radiation_type     MoK\a
_diffrn_radiation_wavelength     0.71073
_diffrn_radiation_source     'fine-focus sealed tube'
_diffrn_radiation_monochromator     graphite
_diffrn_measurement_device_type
;
Bruker SMART APEXII CCD area-detector diffractometer
;
_diffrn_measurement_method     '\f and \w scans'
_diffrn_detector_area_resol_mean     .
_diffrn_reflns_number     7931
_diffrn_reflns_av_R_equivalents     0.0000
_diffrn_reflns_av_sigmaI/netI     0.0318
_diffrn_reflns_theta_min     1.84
_diffrn_reflns_theta_max     32.58
_diffrn_reflns_theta_full     32.58
_diffrn_measured_fraction_theta_max     0.989
_diffrn_measured_fraction_theta_full     0.989
_diffrn_reflns_limit_h_min     -14
_diffrn_reflns_limit_h_max     14
_diffrn_reflns_limit_k_min     -15
_diffrn_reflns_limit_k_max     15
_diffrn_reflns_limit_l_min     -11
_diffrn_reflns_limit_l_max     34
_diffrn_standards_number     0
_diffrn_standards_interval_count     .
_diffrn_standards_interval_time     .
_diffrn_standards_decay_%     ?
_refine_special_details
;
 Refinement of F^2^ against ALL reflections.  The weighted R-factor wR and
 goodness of fit S are based on F^2^, conventional R-factors R are based
 on F, with F set to zero for negative F^2^. The threshold expression of
 F^2^ > 2sigma(F^2^) is used only for calculating R-factors(gt) etc. and is
 not relevant to the choice of reflections for refinement.  R-factors based
 on F^2^ are statistically about twice as large as those based on F, and R-
 factors based on ALL data will be even larger.
;
_reflns_number_total     7931
_reflns_number_gt     5556
_reflns_threshold_expression     I>2sigma(I)
_refine_ls_structure_factor_coef     Fsqd
_refine_ls_matrix_type     full
_refine_ls_R_factor_all     0.0805
_refine_ls_R_factor_gt     0.0529
_refine_ls_wR_factor_gt     0.1334
_refine_ls_wR_factor_ref     0.1542
_refine_ls_goodness_of_fit_ref     1.040
_refine_ls_restrained_S_all     1.040
_refine_ls_number_reflns     7931
_refine_ls_number_parameters     290
_refine_ls_number_restraints     0
_refine_ls_hydrogen_treatment     constr
_refine_ls_weighting_scheme     calc
_refine_ls_weighting_details
         'calc w=1/[\s^2^(Fo^2^)+(0.0758P)^2^+0.2205P] where P=(Fo^2^+2Fc^2^)/3'
_atom_sites_solution_hydrogens     geom
_atom_sites_solution_primary     direct
_atom_sites_solution_secondary     difmap
_refine_ls_shift/su_max     ?
_refine_ls_shift/su_max_lt     0.001
_refine_ls_shift/su_mean     0.000
_refine_diff_density_max     0.369
_refine_diff_density_min     -0.200
_refine_ls_extinction_method     none
_refine_ls_extinction_coef     ?
loop_
    _atom_type_symbol
    _atom_type_description
    _atom_type_scat_dispersion_real
    _atom_type_scat_dispersion_imag
    _atom_type_scat_source
    'C' 'C' 0.0033 0.0016
                         'International Tables Vol C Tables 4.2.6.8 and 6.1.1.4'
    'H' 'H' 0.0000 0.0000
                         'International Tables Vol C Tables 4.2.6.8 and 6.1.1.4'
    'N' 'N' 0.0061 0.0033
                         'International Tables Vol C Tables 4.2.6.8 and 6.1.1.4'
    'O' 'O' 0.0106 0.0060
                         'International Tables Vol C Tables 4.2.6.8 and 6.1.1.4'
_computing_data_collection     'APEX2 (Bruker, 2009)'
_computing_cell_refinement     'SAINT (Bruker, 2009)'
_computing_data_reduction     'SAINT (Bruker, 2009)'
_computing_structure_solution     'SHELXTL (Sheldrick, 2008)'
_computing_structure_refinement     'SHELXTL (Sheldrick, 2008)'
_computing_molecular_graphics     'SHELXTL (Sheldrick, 2008)'
_computing_publication_material
                             'SHELXTL (Sheldrick, 2008) and PLATON (Spek, 2009)'
loop_
    _atom_site_type_symbol
    _atom_site_label
    _atom_site_fract_x
    _atom_site_fract_y
    _atom_site_fract_z
    _atom_site_U_iso_or_equiv
    _atom_site_adp_type
    _atom_site_calc_flag
    _atom_site_refinement_flags
    _atom_site_occupancy
    _atom_site_disorder_assembly
    _atom_site_disorder_group
    O O1A 0.28193(16) 1.02435(13) 0.06872(6) 0.0516(3) Uani d . 1 . .
    H H1O1 0.2530 1.0161 0.0289 0.077 Uiso d R 1 . .
    O O2A 0.41099(16) 0.95000(13) 0.15319(5) 0.0478(3) Uani d . 1 . .
    O O3A 0.76925(16) 0.49292(13) 0.05256(5) 0.0528(4) Uani d . 1 . .
    O O4A 0.74003(16) 0.55719(12) 0.14167(5) 0.0454(3) Uani d . 1 . .
    C C1A 0.3787(2) 0.94695(15) 0.09826(7) 0.0352(3) Uani d . 1 . .
    C C2A 0.4485(2) 0.85513(16) 0.06135(7) 0.0370(3) Uani d . 1 . .
    H H2AA 0.5028 0.9059 0.0381 0.044 Uiso calc R 1 . .
    H H2AB 0.3745 0.8103 0.0330 0.044 Uiso calc R 1 . .
    C C3A 0.5465(2) 0.75453(16) 0.09724(7) 0.0352(3) Uani d . 1 . .
    H H3AA 0.6264 0.7976 0.1230 0.042 Uiso calc R 1 . .
    H H3AB 0.4955 0.7064 0.1227 0.042 Uiso calc R 1 . .
    C C4A 0.60070(19) 0.66165(16) 0.05536(7) 0.0366(3) Uani d . 1 . .
    H H4AA 0.5202 0.6144 0.0322 0.044 Uiso calc R 1 . .
    H H4AB 0.6415 0.7121 0.0271 0.044 Uiso calc R 1 . .
    C C5A 0.7105(2) 0.56458(15) 0.08576(7) 0.0346(3) Uani d . 1 . .
    N N1A 0.28175(17) 0.87243(15) 0.83697(7) 0.0449(4) Uani d . 1 . .
    H H1AA 0.2264 0.9279 0.8486 0.054 Uiso calc R 1 . .
    N N2A 0.53978(18) 0.60387(16) 0.78136(7) 0.0499(4) Uani d . 1 . .
    H H2AC 0.5341 0.5918 0.7434 0.060 Uiso calc R 1 . .
    H H2AD 0.5987 0.5590 0.8072 0.060 Uiso calc R 1 . .
    C C6A 0.3744(2) 0.80430(19) 0.87789(8) 0.0488(4) Uani d . 1 . .
    H H6AA 0.3778 0.8191 0.9186 0.059 Uiso calc R 1 . .
    C C7A 0.4634(2) 0.71465(18) 0.86214(8) 0.0461(4) Uani d . 1 . .
    H H7AA 0.5268 0.6692 0.8915 0.055 Uiso calc R 1 . .
    C C8A 0.45783(19) 0.69135(17) 0.79991(8) 0.0379(3) Uani d . 1 . .
    C C9A 0.3609(2) 0.76547(17) 0.75810(7) 0.0399(4) Uani d . 1 . .
    H H9AA 0.3548 0.7543 0.7169 0.048 Uiso calc R 1 . .
    C C10A 0.2754(2) 0.85416(19) 0.77826(8) 0.0434(4) Uani d . 1 . .
    H H10A 0.2115 0.9027 0.7504 0.052 Uiso calc R 1 . .
    O O1B 1.22169(16) -0.01002(13) 0.95900(5) 0.0527(4) Uani d . 1 . .
    O O2B 1.10552(17) 0.05354(13) 0.86994(5) 0.0494(3) Uani d . 1 . .
    O O3B 0.72084(16) 0.52422(13) 0.94174(6) 0.0532(4) Uani d . 1 . .
    H H1O3 0.7347 0.5145 0.9828 0.080 Uiso d R 1 . .
    O O4B 0.76125(17) 0.44368(13) 0.85744(5) 0.0524(3) Uani d . 1 . .
    C C1B 1.12988(19) 0.06276(15) 0.92524(7) 0.0359(3) Uani d . 1 . .
    C C2B 1.05243(19) 0.16092(15) 0.95600(7) 0.0357(3) Uani d . 1 . .
    H H2BA 1.1223 0.2127 0.9831 0.043 Uiso calc R 1 . .
    H H2BB 0.9966 0.1148 0.9803 0.043 Uiso calc R 1 . .
    C C3B 0.9547(2) 0.25132(15) 0.91350(7) 0.0342(3) Uani d . 1 . .
    H H3BA 0.8792 0.2016 0.8884 0.041 Uiso calc R 1 . .
    H H3BB 1.0079 0.2948 0.8874 0.041 Uiso calc R 1 . .
    C C4B 0.89090(19) 0.35155(16) 0.94935(7) 0.0361(3) Uani d . 1 . .
    H H4BA 0.8441 0.3063 0.9773 0.043 Uiso calc R 1 . .
    H H4BB 0.9677 0.4023 0.9731 0.043 Uiso calc R 1 . .
    C C5B 0.7856(2) 0.44294(16) 0.91214(7) 0.0358(3) Uani d . 1 . .
    N N1B -0.04752(17) 0.37734(15) 0.17394(7) 0.0453(4) Uani d . 1 . .
    H H1BA -0.1137 0.4333 0.1619 0.054 Uiso calc R 1 . .
    N N2B 0.26087(18) 0.10594(16) 0.23042(7) 0.0494(4) Uani d . 1 . .
    H H2BC 0.2914 0.0928 0.2684 0.059 Uiso calc R 1 . .
    H H2BD 0.2946 0.0613 0.2046 0.059 Uiso calc R 1 . .
    C C6B 0.0019(2) 0.35827(19) 0.23332(8) 0.0440(4) Uani d . 1 . .
    H H6BA -0.0348 0.4067 0.2611 0.053 Uiso calc R 1 . .
    C C7B 0.1058(2) 0.26829(17) 0.25317(7) 0.0402(4) Uani d . 1 . .
    H H7BA 0.1392 0.2560 0.2943 0.048 Uiso calc R 1 . .
    C C8B 0.16224(19) 0.19448(17) 0.21178(7) 0.0377(3) Uani d . 1 . .
    C C9B 0.1092(2) 0.21875(18) 0.14972(8) 0.0463(4) Uani d . 1 . .
    H H9BA 0.1444 0.1734 0.1206 0.056 Uiso calc R 1 . .
    C C10B 0.0059(2) 0.30944(19) 0.13355(8) 0.0494(5) Uani d . 1 . .
    H H10B -0.0291 0.3250 0.0927 0.059 Uiso calc R 1 . .
loop_
    _atom_site_aniso_label
    _atom_site_aniso_U_11
    _atom_site_aniso_U_22
    _atom_site_aniso_U_33
    _atom_site_aniso_U_12
    _atom_site_aniso_U_13
    _atom_site_aniso_U_23
    O1A 0.0584(8) 0.0587(8) 0.0349(6) 0.0303(7) 0.0034(6) -0.0017(6)
    O2A 0.0626(9) 0.0535(7) 0.0270(5) 0.0165(7) 0.0085(6) -0.0009(5)
    O3A 0.0656(9) 0.0597(8) 0.0334(6) 0.0320(7) 0.0109(6) -0.0008(6)
    O4A 0.0568(8) 0.0485(7) 0.0289(6) 0.0187(6) 0.0043(6) -0.0008(5)
    C1A 0.0396(9) 0.0387(8) 0.0277(7) 0.0068(7) 0.0083(6) 0.0003(6)
    C2A 0.0420(9) 0.0428(8) 0.0262(7) 0.0128(8) 0.0073(6) 0.0014(6)
    C3A 0.0401(8) 0.0367(7) 0.0288(7) 0.0081(6) 0.0068(7) -0.0011(6)
    C4A 0.0397(8) 0.0421(8) 0.0274(7) 0.0105(8) 0.0056(6) -0.0012(6)
    C5A 0.0383(8) 0.0351(7) 0.0298(7) 0.0065(7) 0.0056(6) -0.0012(6)
    N1A 0.0506(9) 0.0441(8) 0.0422(8) 0.0090(7) 0.0148(7) -0.0026(6)
    N2A 0.0533(10) 0.0551(9) 0.0386(8) 0.0173(8) 0.0036(7) -0.0042(7)
    C6A 0.0620(12) 0.0484(10) 0.0347(8) 0.0055(10) 0.0071(8) -0.0039(7)
    C7A 0.0564(12) 0.0457(9) 0.0334(8) 0.0097(9) 0.0029(8) -0.0012(7)
    C8A 0.0392(8) 0.0369(8) 0.0362(8) 0.0018(7) 0.0048(7) -0.0005(6)
    C9A 0.0458(10) 0.0465(9) 0.0261(7) 0.0040(7) 0.0044(7) 0.0019(6)
    C10A 0.0456(10) 0.0477(9) 0.0375(8) 0.0034(8) 0.0102(7) 0.0027(7)
    O1B 0.0608(8) 0.0608(8) 0.0340(6) 0.0342(7) 0.0042(6) 0.0021(6)
    O2B 0.0653(9) 0.0533(7) 0.0293(6) 0.0242(7) 0.0094(6) 0.0018(5)
    O3B 0.0653(9) 0.0577(8) 0.0353(6) 0.0334(7) 0.0073(6) 0.0009(6)
    O4B 0.0659(9) 0.0579(8) 0.0288(6) 0.0227(7) -0.0008(6) -0.0005(5)
    C1B 0.0407(9) 0.0373(8) 0.0301(7) 0.0084(7) 0.0087(7) 0.0018(6)
    C2B 0.0406(9) 0.0380(8) 0.0281(7) 0.0122(7) 0.0063(6) 0.0011(6)
    C3B 0.0401(8) 0.0344(7) 0.0273(7) 0.0066(6) 0.0054(7) -0.0005(6)
    C4B 0.0398(8) 0.0389(7) 0.0279(7) 0.0095(7) 0.0032(6) -0.0035(6)
    C5B 0.0387(9) 0.0343(7) 0.0321(7) 0.0076(7) 0.0019(6) -0.0010(6)
    N1B 0.0458(9) 0.0450(8) 0.0424(8) 0.0103(7) 0.0030(7) 0.0035(6)
    N2B 0.0553(10) 0.0565(9) 0.0368(8) 0.0171(8) 0.0105(7) 0.0065(7)
    C6B 0.0468(10) 0.0480(9) 0.0368(9) 0.0012(9) 0.0078(7) -0.0046(7)
    C7B 0.0461(10) 0.0455(9) 0.0278(7) 0.0047(8) 0.0048(7) -0.0013(6)
    C8B 0.0406(9) 0.0390(8) 0.0342(8) 0.0033(7) 0.0095(7) 0.0019(6)
    C9B 0.0577(12) 0.0480(9) 0.0330(8) 0.0116(9) 0.0093(8) -0.0003(7)
    C10B 0.0588(12) 0.0554(10) 0.0325(9) 0.0105(10) 0.0062(8) 0.0045(8)
_geom_special_details
;
 All esds (except the esd in the dihedral angle between two l.s. planes)
 are estimated using the full covariance matrix.  The cell esds are taken
 into account individually in the estimation of esds in distances, angles
 and torsion angles; correlations between esds in cell parameters are only
 used when they are defined by crystal symmetry.  An approximate (isotropic)
 treatment of cell esds is used for estimating esds involving l.s. planes.
;
loop_
    _geom_bond_atom_site_label_1
    _geom_bond_atom_site_label_2
    _geom_bond_site_symmetry_2
    _geom_bond_distance
    _geom_bond_publ_flag
    O1A C1A . 1.299(2) ?
    O1A H1O1 . 0.8903 ?
    O2A C1A . 1.2194(18) ?
    O3A C5A . 1.269(2) ?
    O4A C5A . 1.2423(18) ?
    C1A C2A . 1.511(2) ?
    C2A C3A . 1.518(2) ?
    C2A H2AA . 0.9700 ?
    C2A H2AB . 0.9700 ?
    C3A C4A . 1.516(2) ?
    C3A H3AA . 0.9700 ?
    C3A H3AB . 0.9700 ?
    C4A C5A . 1.511(2) ?
    C4A H4AA . 0.9700 ?
    C4A H4AB . 0.9700 ?
    N1A C10A . 1.333(2) ?
    N1A C6A . 1.342(2) ?
    N1A H1AA . 0.8600 ?
    N2A C8A . 1.323(2) ?
    N2A H2AC . 0.8600 ?
    N2A H2AD . 0.8600 ?
    C6A C7A . 1.357(3) ?
    C6A H6AA . 0.9300 ?
    C7A C8A . 1.422(2) ?
    C7A H7AA . 0.9300 ?
    C8A C9A . 1.407(2) ?
    C9A C10A . 1.370(3) ?
    C9A H9AA . 0.9300 ?
    C10A H10A . 0.9300 ?
    O1B C1B . 1.2823(19) ?
    O2B C1B . 1.2303(19) ?
    O3B C5B . 1.310(2) ?
    O3B H1O3 . 0.9176 ?
    O4B C5B . 1.2133(19) ?
    C1B C2B . 1.511(2) ?
    C2B C3B . 1.516(2) ?
    C2B H2BA . 0.9700 ?
    C2B H2BB . 0.9700 ?
    C3B C4B . 1.521(2) ?
    C3B H3BA . 0.9700 ?
    C3B H3BB . 0.9700 ?
    C4B C5B . 1.505(2) ?
    C4B H4BA . 0.9700 ?
    C4B H4BB . 0.9700 ?
    N1B C10B . 1.338(2) ?
    N1B C6B . 1.345(2) ?
    N1B H1BA . 0.8600 ?
    N2B C8B . 1.320(2) ?
    N2B H2BC . 0.8600 ?
    N2B H2BD . 0.8600 ?
    C6B C7B . 1.368(3) ?
    C6B H6BA . 0.9300 ?
    C7B C8B . 1.403(2) ?
    C7B H7BA . 0.9300 ?
    C8B C9B . 1.415(2) ?
    C9B C10B . 1.357(3) ?
    C9B H9BA . 0.9300 ?
    C10B H10B . 0.9300 ?
loop_
    _geom_angle_atom_site_label_1
    _geom_angle_atom_site_label_2
    _geom_angle_atom_site_label_3
    _geom_angle_site_symmetry_1
    _geom_angle_site_symmetry_3
    _geom_angle
    _geom_angle_publ_flag
    C1A O1A H1O1 . . 120.0 ?
    O2A C1A O1A . . 120.78(15) ?
    O2A C1A C2A . . 122.33(15) ?
    O1A C1A C2A . . 116.89(13) ?
    C1A C2A C3A . . 115.41(12) ?
    C1A C2A H2AA . . 108.4 ?
    C3A C2A H2AA . . 108.4 ?
    C1A C2A H2AB . . 108.4 ?
    C3A C2A H2AB . . 108.4 ?
    H2AA C2A H2AB . . 107.5 ?
    C4A C3A C2A . . 110.61(12) ?
    C4A C3A H3AA . . 109.5 ?
    C2A C3A H3AA . . 109.5 ?
    C4A C3A H3AB . . 109.5 ?
    C2A C3A H3AB . . 109.5 ?
    H3AA C3A H3AB . . 108.1 ?
    C5A C4A C3A . . 115.55(13) ?
    C5A C4A H4AA . . 108.4 ?
    C3A C4A H4AA . . 108.4 ?
    C5A C4A H4AB . . 108.4 ?
    C3A C4A H4AB . . 108.4 ?
    H4AA C4A H4AB . . 107.5 ?
    O4A C5A O3A . . 122.35(15) ?
    O4A C5A C4A . . 119.61(14) ?
    O3A C5A C4A . . 118.04(13) ?
    C10A N1A C6A . . 120.06(16) ?
    C10A N1A H1AA . . 120.0 ?
    C6A N1A H1AA . . 120.0 ?
    C8A N2A H2AC . . 120.0 ?
    C8A N2A H2AD . . 120.0 ?
    H2AC N2A H2AD . . 120.0 ?
    N1A C6A C7A . . 122.55(17) ?
    N1A C6A H6AA . . 118.7 ?
    C7A C6A H6AA . . 118.7 ?
    C6A C7A C8A . . 118.83(17) ?
    C6A C7A H7AA . . 120.6 ?
    C8A C7A H7AA . . 120.6 ?
    N2A C8A C9A . . 120.67(16) ?
    N2A C8A C7A . . 122.04(16) ?
    C9A C8A C7A . . 117.29(16) ?
    C10A C9A C8A . . 119.73(16) ?
    C10A C9A H9AA . . 120.1 ?
    C8A C9A H9AA . . 120.1 ?
    N1A C10A C9A . . 121.52(17) ?
    N1A C10A H10A . . 119.2 ?
    C9A C10A H10A . . 119.2 ?
    C5B O3B H1O3 . . 117.8 ?
    O2B C1B O1B . . 121.54(15) ?
    O2B C1B C2B . . 121.05(14) ?
    O1B C1B C2B . . 117.40(13) ?
    C1B C2B C3B . . 114.68(13) ?
    C1B C2B H2BA . . 108.6 ?
    C3B C2B H2BA . . 108.6 ?
    C1B C2B H2BB . . 108.6 ?
    C3B C2B H2BB . . 108.6 ?
    H2BA C2B H2BB . . 107.6 ?
    C2B C3B C4B . . 110.07(12) ?
    C2B C3B H3BA . . 109.6 ?
    C4B C3B H3BA . . 109.6 ?
    C2B C3B H3BB . . 109.6 ?
    C4B C3B H3BB . . 109.6 ?
    H3BA C3B H3BB . . 108.2 ?
    C5B C4B C3B . . 115.13(13) ?
    C5B C4B H4BA . . 108.5 ?
    C3B C4B H4BA . . 108.5 ?
    C5B C4B H4BB . . 108.5 ?
    C3B C4B H4BB . . 108.5 ?
    H4BA C4B H4BB . . 107.5 ?
    O4B C5B O3B . . 120.63(15) ?
    O4B C5B C4B . . 122.68(15) ?
    O3B C5B C4B . . 116.69(13) ?
    C10B N1B C6B . . 120.21(16) ?
    C10B N1B H1BA . . 119.9 ?
    C6B N1B H1BA . . 119.9 ?
    C8B N2B H2BC . . 120.0 ?
    C8B N2B H2BD . . 120.0 ?
    H2BC N2B H2BD . . 120.0 ?
    N1B C6B C7B . . 120.57(17) ?
    N1B C6B H6BA . . 119.7 ?
    C7B C6B H6BA . . 119.7 ?
    C6B C7B C8B . . 120.38(16) ?
    C6B C7B H7BA . . 119.8 ?
    C8B C7B H7BA . . 119.8 ?
    N2B C8B C7B . . 120.90(15) ?
    N2B C8B C9B . . 121.69(16) ?
    C7B C8B C9B . . 117.41(16) ?
    C10B C9B C8B . . 118.75(17) ?
    C10B C9B H9BA . . 120.6 ?
    C8B C9B H9BA . . 120.6 ?
    N1B C10B C9B . . 122.66(17) ?
    N1B C10B H10B . . 118.7 ?
    C9B C10B H10B . . 118.7 ?
loop_
    _geom_torsion_atom_site_label_1
    _geom_torsion_atom_site_label_2
    _geom_torsion_atom_site_label_3
    _geom_torsion_atom_site_label_4
    _geom_torsion_site_symmetry_1
    _geom_torsion_site_symmetry_2
    _geom_torsion_site_symmetry_3
    _geom_torsion_site_symmetry_4
    _geom_torsion
    _geom_torsion_publ_flag
    O2A C1A C2A C3A . . . . 8.1(3) ?
    O1A C1A C2A C3A . . . . -172.34(16) ?
    C1A C2A C3A C4A . . . . 175.44(15) ?
    C2A C3A C4A C5A . . . . 174.42(15) ?
    C3A C4A C5A O4A . . . . 6.7(3) ?
    C3A C4A C5A O3A . . . . -173.38(17) ?
    C10A N1A C6A C7A . . . . -0.6(3) ?
    N1A C6A C7A C8A . . . . -0.3(3) ?
    C6A C7A C8A N2A . . . . -178.87(18) ?
    C6A C7A C8A C9A . . . . 1.1(3) ?
    N2A C8A C9A C10A . . . . 178.99(18) ?
    C7A C8A C9A C10A . . . . -1.0(3) ?
    C6A N1A C10A C9A . . . . 0.8(3) ?
    C8A C9A C10A N1A . . . . 0.1(3) ?
    O2B C1B C2B C3B . . . . -4.8(3) ?
    O1B C1B C2B C3B . . . . 175.08(17) ?
    C1B C2B C3B C4B . . . . -175.99(14) ?
    C2B C3B C4B C5B . . . . -176.94(15) ?
    C3B C4B C5B O4B . . . . -5.5(3) ?
    C3B C4B C5B O3B . . . . 175.12(16) ?
    C10B N1B C6B C7B . . . . -0.9(3) ?
    N1B C6B C7B C8B . . . . 0.0(3) ?
    C6B C7B C8B N2B . . . . -178.91(18) ?
    C6B C7B C8B C9B . . . . 1.0(3) ?
    N2B C8B C9B C10B . . . . 178.79(18) ?
    C7B C8B C9B C10B . . . . -1.1(3) ?
    C6B N1B C10B C9B . . . . 0.8(3) ?
    C8B C9B C10B N1B . . . . 0.3(3) ?
loop_
    _geom_hbond_atom_site_label_D
    _geom_hbond_atom_site_label_H
    _geom_hbond_atom_site_label_A
    _geom_hbond_site_symmetry_A
    _geom_hbond_distance_DH
    _geom_hbond_distance_HA
    _geom_hbond_distance_DA
    _geom_hbond_angle_DHA
    _geom_hbond_publ_flag
    O1A H1O1 O1B 1_464 0.8900 1.5700 2.4591(17) 172.00 yes
    N1A H1AA O1B 1_465 0.8600 2.5900 3.183(2) 127.00 yes
    N1A H1AA O2B 1_465 0.8600 1.8700 2.729(2) 177.00 yes
    N2A H2AC O2A 4_576 0.8600 2.1800 2.9627(19) 151.00 yes
    N2A H2AD O4B . 0.8600 2.1000 2.948(2) 170.00 yes
    O3B H1O3 O3A 1_556 0.9200 1.5600 2.4791(17) 176.00 yes
    C10A H10A O4B 2_656 0.9300 2.5500 3.161(2) 124.00 yes
    C7A H7AA O3B . 0.9300 2.4700 3.370(2) 162.00 yes
