# Supplementary material for: 4-Amino­pyridinium 4-carb­oxy­butano­ate
Source: Acta Crystallogr Sect E Struct Rep Online. 2010 Jul 24;66(Pt 8):o2108. doi: 10.1107/S1600536810028734 (PMC3007404; doi:10.1107/S1600536810028734)
Supplement: Supplementary file 2 [file e-66-o2108-Isup2.hkl]

# 
# h,k,l, Fc-squared, Fo-squared, sigma(Fo-squared) and status flag 
# 
data_I
_shelx_title ' vr3m in P2(1)/c (R.T.)' 
_shelx_refln_list_code          4 
_shelx_F_calc_maximum      304.55 
_exptl_crystal_F_000       960.00 
_reflns_d_resolution_high  0.6600 
 
loop_ 
 _symmetry_equiv_pos_as_xyz 
 'x, y, z' 
 '-x, y+1/2, -z+1/2' 
 '-x, -y, -z' 
 'x, -y-1/2, z-1/2' 
 
_cell_length_a     9.6159 
_cell_length_b    10.3065 
_cell_length_c    22.6801 
_cell_angle_alpha  90.000 
_cell_angle_beta  102.143 
_cell_angle_gamma  90.000 
 
_shelx_F_squared_multiplier     1.000 
 
loop_ 
 _refln_index_h 
 _refln_index_k 
 _refln_index_l 
 _refln_F_squared_calc 
 _refln_F_squared_meas 
 _refln_F_squared_sigma 
 _refln_observed_status 
   1   0   0        0.57       -0.43      0.43 o 
   2   0   0     1877.21     2194.29     34.02 o 
   3   0   0      212.64      164.65      3.82 o 
   4   0   0     6491.01     6448.72    157.49 o 
   5   0   0      212.29      210.19      5.30 o 
   6   0   0     4198.65     4509.21     56.64 o 
   7   0   0      485.58      446.93     14.45 o 
   8   0   0      681.83      646.22     18.74 o 
   9   0   0        0.84        6.34      2.76 o 
  10   0   0       28.23       40.98      5.42 o 
  11   0   0       84.51       86.14      6.86 o 
  12   0   0      212.49      213.38     10.83 o 
  13   0   0        0.65        3.19      3.10 o 
  14   0   0        2.13        1.91      2.93 o 
   1   1   0       48.36       -0.96      0.96 o 
   2   1   0     6340.48     6598.51     54.90 o 
   3   1   0        2.07       -0.49      0.57 o 
   4   1   0       30.85       29.64      1.37 o 
   5   1   0      170.13      160.87      2.82 o 
   6   1   0      855.82      895.62      8.85 o 
   7   1   0       76.77       78.12      3.38 o 
   8   1   0       24.46       28.21      2.82 o 
   9   1   0       46.99       47.33      3.68 o 
  10   1   0        7.43       10.95      2.02 o 
  11   1   0        8.03        7.73      3.15 o 
  12   1   0        6.78        6.08      2.22 o 
  13   1   0       17.66       23.06      5.36 o 
  14   1   0        0.01       -2.82      3.20 o 
   0   2   0     1647.65     2120.37     35.46 o 
   1   2   0      123.83       99.43      1.84 o 
   2   2   0    45350.65    47178.74    400.57 o 
   3   2   0      183.37      174.30      2.49 o 
   4   2   0     6093.16     6602.80     49.12 o 
   5   2   0       13.90       14.90      0.79 o 
   6   2   0     2040.84     2077.36     15.85 o 
   7   2   0        9.62        9.83      1.20 o 
   8   2   0      100.54      122.63      4.84 o 
   9   2   0       21.49       21.07      1.70 o 
  10   2   0      115.56      108.50      9.42 o 
  11   2   0       53.16       45.71      7.04 o 
  12   2   0        0.53        2.25      3.50 o 
  13   2   0        0.15        3.77      3.91 o 
  14   2   0       11.71        8.51      4.41 o 
   1   3   0      189.29      175.64      2.81 o 
   2   3   0     1039.49     1078.69      9.11 o 
   3   3   0      286.83      308.54      3.79 o 
   4   3   0      914.90     1068.50      9.80 o 
   5   3   0      137.26      138.71      2.88 o 
   6   3   0      686.19      697.22      8.41 o 
   7   3   0       29.97       31.86      2.18 o 
   8   3   0       31.99       21.91      3.18 o 
   9   3   0      156.29      154.96     13.23 o 
  10   3   0       31.23       30.19      4.90 o 
  11   3   0        1.05        8.39      4.34 o 
  12   3   0        0.37       -3.08      3.08 o 
  13   3   0        1.26        1.06      4.42 o 
   0   4   0     1591.98     1840.55     22.59 o 
   1   4   0       90.42       78.84      1.70 o 
   2   4   0     2909.77     3171.26     23.03 o 
   3   4   0      472.41      461.28      4.86 o 
   4   4   0      139.19      110.43      4.55 o 
   5   4   0       21.03       18.42      1.37 o 
   6   4   0       42.84       45.16      2.68 o 
   7   4   0      455.21      426.28      9.02 o 
   8   4   0       10.37       12.61      4.79 o 
   9   4   0       48.65       49.53      5.83 o 
  10   4   0        0.40        5.13      2.91 o 
  11   4   0        2.17       -1.71      3.78 o 
  12   4   0        5.78        4.94      4.77 o 
  13   4   0        1.20       -2.01      4.06 o 
   1   5   0      914.04      829.61      9.42 o 
   2   5   0     1095.46     1207.16     11.26 o 
   3   5   0      132.71      127.89      1.92 o 
   4   5   0     1432.43     1469.10     12.34 o 
   5   5   0       54.74       39.70      1.97 o 
   6   5   0     4748.44     5000.08     56.71 o 
   7   5   0      152.87      155.47      6.41 o 
   8   5   0        0.25        3.36      2.63 o 
   9   5   0       13.53       14.70      4.09 o 
  10   5   0       24.67       20.98      6.11 o 
  11   5   0       10.14       10.50      5.27 o 
  12   5   0       96.25      103.56     12.47 o 
  13   5   0        1.85       -3.19      4.45 o 
   0   6   0        7.00        2.48      1.32 o 
   1   6   0       77.96       72.00      2.56 o 
   2   6   0      102.45      113.53      2.35 o 
   3   6   0       75.74       75.74      2.29 o 
   4   6   0      175.45      195.83      4.69 o 
   5   6   0      339.62      332.28      6.21 o 
   6   6   0        8.75        5.68      3.14 o 
   7   6   0       24.09       32.18      3.94 o 
   8   6   0       29.05       28.79      4.42 o 
   9   6   0        8.35        6.40      7.06 o 
  10   6   0       19.68       33.34      7.79 o 
  11   6   0        3.49        2.05      4.93 o 
  12   6   0        9.26       -0.52      4.95 o 
  13   6   0        1.84       -3.11      4.66 o 
   1   7   0      125.37      127.69      3.72 o 
   2   7   0      236.91      255.39      3.73 o 
   3   7   0       41.68       38.84      1.67 o 
   4   7   0     2279.33     2266.40     17.71 o 
   5   7   0       11.39       11.48      2.04 o 
   6   7   0        8.41        9.38      3.76 o 
   7   7   0       38.42       31.94      4.10 o 
   8   7   0      388.09      360.92     11.11 o 
   9   7   0        5.19        6.48      2.97 o 
  10   7   0       26.13       26.57      7.64 o 
  11   7   0        3.36       -1.09      4.76 o 
  12   7   0        0.43        4.62      5.87 o 
   0   8   0       98.64      119.32      6.23 o 
   1   8   0       29.15       32.44      2.49 o 
   2   8   0       37.50       30.18      2.49 o 
   3   8   0       70.85       80.40      3.59 o 
   4   8   0      543.48      540.99      8.49 o 
   5   8   0       66.37       71.28      7.13 o 
   6   8   0        3.28        1.01      2.89 o 
   7   8   0        4.13        0.88      2.46 o 
   8   8   0       90.01      109.49      8.64 o 
   9   8   0        8.17        6.36      4.51 o 
  10   8   0       16.97       17.53      6.88 o 
  11   8   0        1.36        1.16      5.53 o 
  12   8   0        2.18       -0.51      5.40 o 
   1   9   0       76.12       82.35      3.81 o 
   2   9   0      301.32      301.02      6.72 o 
   3   9   0       11.21        8.60      1.83 o 
   4   9   0        1.17        2.06      1.95 o 
   5   9   0        2.78        4.03      3.19 o 
   6   9   0       33.45       40.28      6.06 o 
   7   9   0        5.43        8.71      4.18 o 
   8   9   0        1.81        3.88      3.86 o 
   9   9   0        1.94        0.57      4.94 o 
  11   9   0        2.87       10.51      6.46 o 
   0  10   0      589.05      578.66     16.07 o 
   1  10   0       20.06       16.86      3.33 o 
   2  10   0        5.32        3.31      1.62 o 
   3  10   0       44.76       42.84      3.87 o 
   4  10   0       46.09       43.15      3.16 o 
   5  10   0       19.54       18.95      4.77 o 
   6  10   0      130.18      123.44     11.14 o 
   7  10   0       11.73        3.60      4.97 o 
   8  10   0        0.07        0.18      4.95 o 
   9  10   0        0.79        3.58      5.76 o 
   1  11   0       45.51       51.52      4.28 o 
   2  11   0        2.64        4.42      2.21 o 
   3  11   0       41.90       39.14      3.79 o 
   4  11   0        8.56       10.45      2.83 o 
   5  11   0        3.43       -1.14      4.46 o 
   6  11   0        2.34       -0.52      4.55 o 
   7  11   0        8.65       11.87      6.52 o 
   8  11   0        2.41        0.75      5.14 o 
   9  11   0        1.00        2.00      5.57 o 
  10  11   0        5.79        7.36      5.01 o 
   0  12   0       30.82       27.01      5.24 o 
   1  12   0       13.09       13.58      3.03 o 
   2  12   0        6.84        8.55      2.54 o 
   3  12   0        6.86       10.10      2.44 o 
   4  12   0        2.15        2.80      2.91 o 
   5  12   0        7.75       12.51      6.90 o 
   6  12   0        1.06        1.76      5.36 o 
   7  12   0       10.88       13.44      7.16 o 
   8  12   0        0.28       -0.97      5.18 o 
   9  12   0        1.08       -0.71      5.51 o 
   1  13   0       16.00       12.58      3.11 o 
   2  13   0       70.44       79.19      5.77 o 
   3  13   0        0.75        3.68      2.38 o 
   4  13   0       17.71       17.48      3.37 o 
   5  13   0       32.48       27.51      8.88 o 
   6  13   0        0.01        0.22      4.80 o 
   7  13   0        1.29        4.83      6.46 o 
   0  14   0       12.07       11.86      4.37 o 
   1  14   0        3.74        4.73      2.68 o 
   2  14   0       14.57        4.34      3.38 o 
   3  14   0       10.22       11.81      3.52 o 
   4  14   0        1.81        3.99      2.81 o 
   5  14   0        2.35        3.41      5.88 o 
   6  14   0        1.66        1.99      5.59 o 
   1  15   0        0.39       -1.74      2.47 o 
   2  15   0        1.36        1.14      4.24 o 
   3  15   0        4.08        4.88      3.16 o 
 -14   1   1        0.14        1.89      3.45 o 
 -13   1   1        0.92        3.35      3.59 o 
 -12   1   1        9.28        7.60      2.34 o 
 -11   1   1       44.28       33.42      3.50 o 
 -10   1   1       27.10       31.06      2.98 o 
  -9   1   1       14.85       18.39      3.10 o 
  -8   1   1      274.99      302.86      7.80 o 
  -7   1   1       57.18       56.38      1.99 o 
  -6   1   1      119.01      126.53      2.41 o 
  -5   1   1       51.35       55.47      1.74 o 
  -4   1   1     2991.14     3250.51     26.03 o 
  -3   1   1      166.04      159.69      2.54 o 
  -2   1   1        0.30       -0.27      0.54 o 
  -1   1   1       51.14       -1.20      1.20 o 
   0   1   1        0.02       -0.18      0.18 o 
   1   1   1       81.28       66.53      1.49 o 
   2   1   1     7429.01     8187.25     67.84 o 
   3   1   1      142.21      134.08      2.06 o 
   4   1   1     3663.15     3851.78     30.65 o 
   5   1   1      215.94      229.14      3.59 o 
   6   1   1        8.55       10.82      1.32 o 
   7   1   1       14.01       13.69      1.11 o 
   8   1   1      266.69      278.48      7.63 o 
   9   1   1        2.32        3.60      1.59 o 
  10   1   1        4.06        1.92      1.87 o 
  11   1   1       78.67       80.36      6.61 o 
  12   1   1        1.87        2.69      2.06 o 
  13   1   1        1.43        5.43      3.65 o 
  14   1   1        0.00        3.15      3.45 o 
 -14   2   1        7.50        4.49      4.12 o 
 -13   2   1        5.39        7.65      4.24 o 
 -12   2   1       15.17       15.34      4.93 o 
 -11   2   1        7.13        9.60      4.16 o 
 -10   2   1       57.28       53.63      2.84 o 
  -9   2   1      276.66      263.79      4.95 o 
  -8   2   1      373.37      396.81      6.35 o 
  -7   2   1       39.31       40.77      1.41 o 
  -6   2   1      282.88      281.75      3.41 o 
  -5   2   1      237.10      211.80      3.56 o 
  -4   2   1       31.85       56.42      1.91 o 
  -3   2   1       21.23       15.60      0.90 o 
  -2   2   1    92752.58    87650.27   1123.49 o 
  -1   2   1       84.16       72.91      2.36 o 
   0   2   1        0.22       -0.35      0.35 o 
   1   2   1      504.19      425.92      4.34 o 
   2   2   1     3907.94     3903.63     33.96 o 
   3   2   1      598.24      575.79      5.25 o 
   4   2   1     1977.07     2163.64     15.81 o 
   5   2   1      570.97      551.44      5.29 o 
   6   2   1      336.79      344.00      4.22 o 
   7   2   1       54.30       51.00      1.76 o 
   8   2   1        4.91        3.19      1.12 o 
   9   2   1      111.80      114.26      3.30 o 
  10   2   1      109.70      117.77      4.37 o 
  11   2   1        0.78       -0.47      3.36 o 
  12   2   1        2.92        6.64      4.35 o 
  13   2   1        8.76        8.27      4.48 o 
  14   2   1        0.01        4.29      4.16 o 
 -14   3   1        8.04       14.50      5.42 o 
 -13   3   1        0.66        9.07      5.01 o 
 -12   3   1       24.79       31.96      6.94 o 
 -11   3   1        5.35        0.37      3.49 o 
 -10   3   1       24.94       11.20      5.25 o 
  -9   3   1       66.71       58.22      5.87 o 
  -8   3   1      291.00      299.25      8.06 o 
  -7   3   1       69.77       57.39      2.86 o 
  -6   3   1        4.78        2.63      1.69 o 
  -5   3   1       41.11       38.85      1.91 o 
  -4   3   1        1.81        5.92      0.83 o 
  -3   3   1      727.59      671.96      7.04 o 
  -2   3   1        0.04        1.38      0.57 o 
  -1   3   1      287.13      267.72      3.52 o 
   0   3   1        3.94        4.95      0.78 o 
   1   3   1       35.61       38.55      0.95 o 
   2   3   1     9528.70    10199.97     79.29 o 
   3   3   1       87.58       63.31      1.64 o 
   4   3   1     1722.78     1899.54     15.86 o 
   5   3   1       56.57       56.95      2.30 o 
   6   3   1       12.28        9.76      1.26 o 
   7   3   1      177.27      165.36      5.38 o 
   8   3   1        2.30        3.59      1.93 o 
   9   3   1       97.52       93.28      8.23 o 
  10   3   1      137.92      111.75      7.93 o 
  11   3   1        9.62       -0.07      3.39 o 
  12   3   1        4.90        1.06      3.91 o 
  13   3   1        0.89       -3.59      3.59 o 
 -13   4   1        1.00       -0.75      4.08 o 
 -12   4   1        0.76        3.66      4.61 o 
 -11   4   1        2.29        2.46      3.89 o 
 -10   4   1      106.81       94.86     10.43 o 
  -9   4   1       62.05       55.12     10.27 o 
  -8   4   1        1.23        5.29      2.18 o 
  -7   4   1      158.59      154.29      4.76 o 
  -6   4   1       62.11       59.34      3.27 o 
  -5   4   1       72.14       76.22      2.48 o 
  -4   4   1     5968.29     6292.00     54.50 o 
  -3   4   1      123.92      111.28      1.75 o 
  -2   4   1     1008.85      969.48      8.08 o 
  -1   4   1       62.89       56.32      1.19 o 
   0   4   1        0.04        0.27      0.49 o 
   1   4   1      272.56      252.95      2.69 o 
   2   4   1      331.27      390.37      4.00 o 
   3   4   1       18.21       16.16      0.91 o 
   4   4   1     4230.25     4507.35     34.73 o 
   5   4   1      106.16      117.21      2.61 o 
   6   4   1        7.09        9.46      1.88 o 
   7   4   1       33.52       31.00      3.51 o 
   8   4   1      161.53      150.93      6.26 o 
   9   4   1      120.13      103.25      7.31 o 
  10   4   1       22.42       22.80      4.83 o 
  11   4   1        3.47        2.38      3.75 o 
  12   4   1        5.62        3.35      4.54 o 
  13   4   1        3.06       12.75      5.79 o 
 -13   5   1        0.55        3.05      5.05 o 
 -12   5   1        0.49       -2.35      4.43 o 
 -11   5   1        6.68        5.38      4.89 o 
 -10   5   1       15.01       21.99      6.23 o 
  -9   5   1       24.33       21.82      4.74 o 
  -8   5   1       33.27       22.47      3.23 o 
  -7   5   1       12.66       12.80      2.47 o 
  -6   5   1     1337.51     1280.20     16.55 o 
  -5   5   1       38.71       35.30      1.96 o 
  -4   5   1     1278.59     1351.87     12.26 o 
  -3   5   1       75.39       69.27      1.50 o 
  -2   5   1       12.84       13.58      0.91 o 
  -1   5   1      527.89      508.07      6.19 o 
   0   5   1       20.17       23.57      1.53 o 
   1   5   1       72.51       85.64      1.63 o 
   2   5   1      281.72      349.74      4.54 o 
   3   5   1      126.16      132.78      2.00 o 
   4   5   1      381.06      434.78      5.12 o 
   5   5   1       21.70       24.68      1.73 o 
   6   5   1      224.57      291.83      6.02 o 
   7   5   1      280.29      249.47      9.66 o 
   8   5   1        5.54        7.60      2.43 o 
   9   5   1        9.88        9.97      3.73 o 
  10   5   1        0.08        1.14      4.01 o 
  11   5   1        1.27        2.50      4.34 o 
  12   5   1        4.90        1.39      4.79 o 
  13   5   1        2.22        3.19      5.20 o 
 -13   6   1        2.38       -0.74      5.36 o 
 -12   6   1        0.25        0.57      5.20 o 
 -11   6   1        5.07        2.85      4.99 o 
 -10   6   1       62.02       69.57     10.27 o 
  -9   6   1        1.71        7.03      3.47 o 
  -8   6   1       27.92       24.49      4.39 o 
  -7   6   1      164.75      171.31      6.89 o 
  -6   6   1     1024.23     1055.12     14.71 o 
  -5   6   1       52.69       59.04      3.05 o 
  -4   6   1      339.22      358.59      5.44 o 
  -3   6   1       15.04       12.13      0.95 o 
  -2   6   1      491.43      451.34      5.42 o 
  -1   6   1      115.16      104.42      3.08 o 
   0   6   1        0.40        0.74      0.84 o 
   1   6   1      402.52      398.46      6.40 o 
   2   6   1      147.47      114.30      2.17 o 
   3   6   1       16.02       19.31      1.07 o 
   4   6   1        2.57        3.38      0.65 o 
   5   6   1      671.76      646.31      9.13 o 
   6   6   1       23.64       23.92      2.32 o 
   7   6   1       38.40       37.64      5.07 o 
   8   6   1      138.78      124.65      6.35 o 
   9   6   1        2.04        5.55      3.58 o 
  10   6   1        0.67       -0.36      4.19 o 
  11   6   1       11.38        2.96      5.02 o 
  12   6   1        0.42       -3.74      3.74 o 
  13   6   1        0.89       10.05      6.30 o 
 -12   7   1        2.31       -1.41      4.58 o 
 -11   7   1        3.36       10.01      6.00 o 
 -10   7   1        2.79        7.37      5.39 o 
  -9   7   1        5.88        7.89      2.98 o 
  -8   7   1      177.60      181.25      9.10 o 
  -7   7   1        6.85        4.94      2.50 o 
  -6   7   1       84.49       99.01      6.49 o 
  -5   7   1       18.48       18.18      2.24 o 
  -4   7   1     1895.28     1919.77     15.38 o 
  -3   7   1      107.56       94.46      2.22 o 
  -2   7   1        7.52        7.04      1.18 o 
  -1   7   1      230.18      226.32      5.01 o 
   0   7   1        4.86        3.90      1.01 o 
   1   7   1       39.13       38.65      2.44 o 
   2   7   1      481.64      511.79      6.28 o 
   3   7   1       34.33       30.45      1.61 o 
   4   7   1     1827.81     1840.13     14.91 o 
   5   7   1      129.96      154.58      7.27 o 
   6   7   1      148.98      172.84      7.20 o 
   7   7   1       32.95       25.58      3.78 o 
   8   7   1        2.28        5.56      2.69 o 
   9   7   1       11.94       12.20      3.38 o 
  10   7   1      136.55      141.16     12.62 o 
  11   7   1        9.47        3.20      5.24 o 
  12   7   1        0.18        0.28      4.83 o 
 -12   8   1        5.89        4.61      5.94 o 
 -11   8   1        1.82        1.93      5.38 o 
 -10   8   1        1.92        6.76      5.53 o 
  -9   8   1        0.09        3.07      3.26 o 
  -8   8   1        4.11        8.25      3.21 o 
  -7   8   1       13.96       15.69      3.38 o 
  -6   8   1        6.87        6.70      3.53 o 
  -5   8   1       18.38       17.58      3.23 o 
  -4   8   1       98.76      103.95      3.01 o 
  -3   8   1       34.17       30.87      2.85 o 
  -2   8   1      189.44      196.47      5.00 o 
  -1   8   1       20.33       19.06      2.43 o 
   0   8   1        2.47        4.42      1.29 o 
   1   8   1      104.66      107.17      3.65 o 
   2   8   1      176.16      166.40      4.55 o 
   3   8   1      287.28      269.70      6.03 o 
   4   8   1      447.04      467.17      6.78 o 
   5   8   1       67.84       68.40     12.16 o 
   6   8   1       15.48       13.66      5.36 o 
   7   8   1        2.62        0.69      3.05 o 
   8   8   1       37.78       54.00      5.73 o 
   9   8   1        8.62        4.29      3.56 o 
  10   8   1        2.58        4.34      5.13 o 
  11   8   1        4.12        3.52      5.46 o 
  12   8   1       15.63       17.23      7.35 o 
 -11   9   1        0.52        0.63      5.36 o 
  -9   9   1       16.91       20.70      6.92 o 
  -8   9   1        1.65        7.59      4.48 o 
  -7   9   1        0.96       -2.16      3.33 o 
  -6   9   1       15.71       14.37      5.03 o 
  -5   9   1       42.33       41.09     12.21 o 
  -4   9   1      197.46      201.11      5.18 o 
  -3   9   1      134.59      136.74      4.56 o 
  -2   9   1        6.47        0.60      1.98 o 
  -1   9   1       37.33       42.05      3.31 o 
   0   9   1        1.90        1.26      1.41 o 
   1   9   1        6.45        5.71      1.57 o 
   2   9   1     1715.67     1717.56     20.76 o 
   3   9   1       38.19       41.83      3.01 o 
   4   9   1       94.14       99.60      4.61 o 
   5   9   1       29.45       17.87      5.61 o 
   6   9   1       60.29       56.54      6.98 o 
   7   9   1        9.50       10.26      4.20 o 
   8   9   1       57.51       65.50      8.10 o 
   9   9   1        4.94        2.08      4.94 o 
  11   9   1        4.35        8.30      6.70 o 
 -10  10   1       12.04       26.65      6.18 o 
  -9  10   1        4.83        4.94      5.62 o 
  -8  10   1        1.43        2.35      4.91 o 
  -7  10   1       13.82       13.04      4.65 o 
  -6  10   1        7.61        3.91      3.83 o 
  -5  10   1       19.54       23.01      5.22 o 
  -4  10   1       60.63       64.51      3.59 o 
  -3  10   1       10.43       15.69      3.72 o 
  -2  10   1       11.18       17.87      2.25 o 
  -1  10   1       12.07       13.84      2.21 o 
   0  10   1        5.26        5.07      1.81 o 
   1  10   1        4.52        7.19      1.90 o 
   2  10   1      145.74      133.04      5.23 o 
   3  10   1       20.05       22.61      2.76 o 
   4  10   1        1.17        2.81      1.82 o 
   5  10   1        8.78        3.71      4.67 o 
   6  10   1       23.91       42.73      9.01 o 
   7  10   1       10.71       -0.37      3.90 o 
   8  10   1       12.15       13.30      6.49 o 
   9  10   1        0.21       -4.87      4.87 o 
 -10  11   1        0.57        5.53      9.04 o 
  -9  11   1        0.37       -3.59      4.95 o 
  -8  11   1        0.91        3.94      5.38 o 
  -7  11   1       47.17       54.70     10.61 o 
  -6  11   1        6.62        2.66      4.80 o 
  -5  11   1        0.62        0.98      4.65 o 
  -4  11   1       28.37       29.25      3.44 o 
  -3  11   1       27.91       24.49      3.16 o 
  -2  11   1        0.00       -2.54      2.54 o 
  -1  11   1       93.18      101.31      5.84 o 
   0  11   1       10.73       11.58      2.93 o 
   1  11   1       11.45       10.36      2.54 o 
   2  11   1      160.13      155.48      5.96 o 
   3  11   1       12.83       10.31      2.73 o 
   4  11   1       31.91       37.35      4.45 o 
   5  11   1       10.93       15.12      6.90 o 
   6  11   1        0.63       -0.38      4.44 o 
   7  11   1        1.97       -0.98      4.78 o 
   8  11   1       11.80       -1.02      4.62 o 
   9  11   1        6.33        2.41      6.22 o 
  -9  12   1        0.37        0.09      4.51 o 
  -8  12   1       10.83        4.74      6.32 o 
  -7  12   1        0.08       -2.79      4.82 o 
  -6  12   1       11.10       13.15      7.14 o 
  -5  12   1       17.25       12.89      6.93 o 
  -4  12   1       68.23       71.39      5.45 o 
  -3  12   1        1.68        2.12      2.46 o 
  -2  12   1      200.02      210.17      7.31 o 
  -1  12   1       24.96       16.03      3.18 o 
   0  12   1        3.92        2.63      2.44 o 
   1  12   1        5.90        5.36      2.53 o 
   2  12   1       49.55       47.65      4.41 o 
   3  12   1       26.73       25.32      3.31 o 
   4  12   1       74.61       77.27      5.19 o 
   5  12   1       21.39       18.08      7.19 o 
   6  12   1        0.42       -4.27      4.27 o 
   7  12   1        4.00       -1.97      4.74 o 
   8  12   1       22.05       20.77      8.34 o 
  -7  13   1        0.81        4.28      5.85 o 
  -6  13   1        3.50       15.84      7.35 o 
  -5  13   1        6.05        4.46      5.85 o 
  -4  13   1        7.83        7.40      2.85 o 
  -3  13   1       14.93       10.52      2.85 o 
  -2  13   1        2.88        1.33      2.36 o 
  -1  13   1        8.84        7.74      3.08 o 
   0  13   1        0.60       -1.20      3.05 o 
   1  13   1       27.71       30.29      3.92 o 
   2  13   1       18.39       12.86      3.27 o 
   3  13   1        1.45       -0.09      2.35 o 
   4  13   1       22.47       23.05      5.07 o 
   5  13   1        3.11        1.84      5.83 o 
   6  13   1        3.60       16.57      7.98 o 
   7  13   1        1.98        4.41      6.06 o 
  -6  14   1        0.27       -1.67      4.97 o 
  -5  14   1        3.77        8.49      7.19 o 
  -4  14   1       44.23       35.44      4.36 o 
  -3  14   1        1.55        4.66      2.84 o 
  -2  14   1       74.18       75.82      5.85 o 
  -1  14   1        2.89        2.53      2.63 o 
   0  14   1        0.01        0.44      2.59 o 
   1  14   1        6.93        6.11      2.89 o 
   2  14   1        5.84        7.04      2.92 o 
   3  14   1        8.36        5.13      3.02 o 
   4  14   1        0.65       -0.26      2.55 o 
   5  14   1        8.66        5.53      5.54 o 
   6  14   1        0.86        1.75      5.34 o 
  -3  15   1        3.21        4.32      3.08 o 
  -2  15   1        0.26       -2.30      2.30 o 
  -1  15   1        0.44        1.32      2.65 o 
   0  15   1        0.94       -2.00      2.56 o 
   1  15   1        3.47        6.18      3.00 o 
   2  15   1        0.00        3.94      2.59 o 
   3  15   1       10.45       13.73      5.76 o 
 -14   0   2        3.50        6.97      3.00 o 
 -13   0   2        3.98        0.78      3.06 o 
 -12   0   2       43.35       39.82      5.66 o 
 -11   0   2      131.03      119.64      7.91 o 
 -10   0   2      114.54      114.96      6.21 o 
  -9   0   2       30.81       28.85      4.45 o 
  -8   0   2        7.78        5.52      2.59 o 
  -7   0   2      210.70      185.08      6.56 o 
  -6   0   2       11.92       20.43      3.95 o 
  -5   0   2       10.58        8.41      1.70 o 
  -4   0   2      261.66      242.64     12.20 o 
  -3   0   2      151.75      130.73      3.72 o 
  -1   0   2      102.93       97.29      2.69 o 
   0   0   2       52.72        7.18      2.09 o 
   1   0   2      780.10      675.43     23.46 o 
   2   0   2     1680.24     1726.09     27.63 o 
   3   0   2        0.06       -0.40      0.77 o 
   4   0   2      357.01      367.14      7.10 o 
   5   0   2      333.64      292.40      7.44 o 
   6   0   2      701.89      826.79     14.16 o 
   7   0   2       42.70       40.38      4.77 o 
   8   0   2       93.31      109.38      6.92 o 
   9   0   2       25.92       27.19      4.48 o 
  10   0   2        2.86        7.71      3.08 o 
  11   0   2       89.34       94.19      7.55 o 
  12   0   2       48.79       40.70      5.86 o 
  13   0   2        4.84        5.54      3.40 o 
  14   0   2        0.52        2.88      2.94 o 
 -14   1   2        7.68       17.07      4.69 o 
 -13   1   2       20.21       26.04      5.34 o 
 -12   1   2       21.45       20.93      2.98 o 
 -11   1   2       40.05       44.76      3.88 o 
 -10   1   2       45.86       49.06      3.61 o 
  -9   1   2       25.34       21.72      2.38 o 
  -8   1   2        7.92        6.29      1.29 o 
  -7   1   2        6.46        4.73      0.92 o 
  -6   1   2       36.29       41.26      2.19 o 
  -5   1   2      354.25      339.74      5.00 o 
  -4   1   2        0.74       -0.53      0.53 o 
  -3   1   2      348.71      326.80      3.88 o 
  -2   1   2     6271.26     6565.44     83.22 o 
  -1   1   2       40.73       36.86      1.40 o 
   0   1   2       15.32        7.98      0.94 o 
   1   1   2       75.81       61.74      1.64 o 
   2   1   2     4915.86     5198.05     49.05 o 
   3   1   2      522.01      458.54      4.87 o 
   4   1   2      925.06      941.71      8.97 o 
   5   1   2       36.88       32.11      1.48 o 
   6   1   2      830.33      918.25      9.27 o 
   7   1   2      134.63      131.35      6.15 o 
   8   1   2       90.52      102.24      5.57 o 
   9   1   2       18.02       15.68      2.38 o 
  10   1   2        7.54        5.78      2.24 o 
  11   1   2       38.30       36.59      3.86 o 
  12   1   2        4.09       -0.06      3.19 o 
  13   1   2        3.86       13.50      4.55 o 
 -14   2   2        9.87       10.00      4.63 o 
 -13   2   2        0.12        2.55      3.54 o 
 -12   2   2       17.19        9.36      4.26 o 
 -11   2   2       39.65       34.77      6.46 o 
 -10   2   2       36.91       41.38      5.13 o 
  -9   2   2       61.17       63.79      3.64 o 
  -8   2   2      101.17      104.68      2.79 o 
  -7   2   2       39.51       43.19      1.37 o 
  -6   2   2       26.74       22.82      1.23 o 
  -5   2   2       71.67       63.90      2.14 o 
  -4   2   2      386.08      442.51      5.72 o 
  -3   2   2       10.05        7.73      0.80 o 
  -2   2   2    46710.76    47671.36    669.81 o 
  -1   2   2      674.44      565.04     11.86 o 
   0   2   2    12494.40    13299.25    103.16 o 
   1   2   2      188.76      161.69      2.39 o 
   2   2   2     1635.99     1813.89     16.06 o 
   3   2   2      246.22      251.61      2.98 o 
   4   2   2     2291.19     2362.36     17.23 o 
   5   2   2      494.71      502.80      5.07 o 
   6   2   2       24.06       23.58      1.21 o 
   7   2   2       24.17       25.37      1.47 o 
   8   2   2       67.55       71.68      3.58 o 
   9   2   2       10.23        9.74      3.70 o 
  10   2   2      113.93      108.03      5.64 o 
  11   2   2       15.28       15.23      4.92 o 
  12   2   2        0.17        1.32      3.44 o 
  13   2   2        4.44        3.52      4.03 o 
 -14   3   2        1.49       -1.58      3.75 o 
 -13   3   2        2.36        2.13      4.12 o 
 -12   3   2        0.32        1.12      3.99 o 
 -11   3   2        4.87        4.02      3.81 o 
 -10   3   2      111.61       98.13      8.12 o 
  -9   3   2       10.85        9.02      3.24 o 
  -8   3   2     1576.51     1581.57     24.40 o 
  -7   3   2       44.61       47.66      2.56 o 
  -6   3   2      410.64      415.29      6.76 o 
  -5   3   2       53.15       51.36      2.14 o 
  -4   3   2        1.96        1.82      0.72 o 
  -3   3   2      709.39      687.27      7.05 o 
  -2   3   2      912.62      969.97      9.71 o 
  -1   3   2       16.87       21.63      1.72 o 
   0   3   2     7555.94     8370.95     72.23 o 
   1   3   2      189.74      182.68      2.17 o 
   2   3   2     5042.70     5348.74     42.44 o 
   3   3   2      467.07      504.03      4.88 o 
   4   3   2     3277.53     3636.07     24.57 o 
   5   3   2      149.49      149.55      3.72 o 
   6   3   2      101.40      122.65      3.32 o 
   7   3   2       35.13       29.36      3.10 o 
   8   3   2        0.64        4.76      2.48 o 
   9   3   2      244.20      251.08     10.69 o 
  10   3   2       13.64        9.82      2.89 o 
  11   3   2        4.76        6.53      3.98 o 
  12   3   2        0.91        0.56      4.01 o 
  13   3   2        1.66        1.87      4.22 o 
 -13   4   2        0.12        1.21      4.07 o 
 -12   4   2        7.12        2.42      4.44 o 
 -11   4   2        5.48        7.77      4.58 o 
 -10   4   2       14.69       16.24      3.98 o 
  -9   4   2       85.13       83.57      5.55 o 
  -8   4   2      721.59      714.69     13.28 o 
  -7   4   2       47.79       44.45      2.70 o 
  -6   4   2        2.45        1.39      1.18 o 
  -5   4   2       14.67       10.64      1.13 o 
  -4   4   2    14200.49    15787.90    132.03 o 
  -3   4   2       99.07       95.46      1.98 o 
  -2   4   2     3018.17     3298.83     23.80 o 
  -1   4   2      489.01      422.92      4.77 o 
   0   4   2     4366.79     4459.21     34.53 o 
   1   4   2      252.27      215.82      2.39 o 
   2   4   2     4117.62     4607.21     30.52 o 
   3   4   2      762.18      761.59      6.35 o 
   4   4   2      830.95      850.29      8.55 o 
   5   4   2       20.82       19.81      1.37 o 
   6   4   2      335.99      343.47      6.57 o 
   7   4   2      126.84      120.07      7.19 o 
   8   4   2      480.50      487.80     15.05 o 
   9   4   2       10.06        8.71      3.09 o 
  10   4   2        0.60       -3.19      3.19 o 
  11   4   2        1.01       -1.19      3.91 o 
  12   4   2        0.26       -3.04      3.67 o 
  13   4   2        5.70        4.16      5.34 o 
 -13   5   2        0.31        1.70      4.94 o 
 -12   5   2        0.13       -2.43      4.24 o 
 -11   5   2        4.79       13.16      5.58 o 
 -10   5   2        1.60        6.91      4.50 o 
  -9   5   2        5.67        0.11      2.97 o 
  -8   5   2        4.63        1.54      2.05 o 
  -7   5   2        8.36        5.20      1.89 o 
  -6   5   2     1236.79     1280.78     16.52 o 
  -5   5   2       17.92       11.36      1.37 o 
  -4   5   2        3.85        3.92      1.04 o 
  -3   5   2       66.49       63.81      1.50 o 
  -2   5   2     1092.91     1180.89      9.80 o 
  -1   5   2      111.97      128.22      2.42 o 
   0   5   2     7617.06     8213.28     61.66 o 
   1   5   2       26.64       21.07      0.89 o 
   2   5   2       57.36       73.31      1.61 o 
   3   5   2       44.94       49.84      1.29 o 
   4   5   2      281.55      375.65      3.76 o 
   5   5   2      251.58      236.32      4.03 o 
   6   5   2       29.43       28.90      2.44 o 
   7   5   2       17.95       14.44      2.85 o 
   8   5   2       87.79       94.06      5.76 o 
   9   5   2       14.01        9.38      3.57 o 
  10   5   2       10.91        9.33      5.07 o 
  11   5   2        4.34        1.00      4.33 o 
  12   5   2       39.98       39.95      8.41 o 
  13   5   2        1.87        0.21      5.18 o 
 -13   6   2        2.29       -1.03      4.71 o 
 -12   6   2       22.76       22.30      7.19 o 
 -11   6   2        2.01        1.58      4.44 o 
 -10   6   2        0.47       -1.35      3.95 o 
  -9   6   2        8.70        6.94      2.47 o 
  -8   6   2       45.20       49.73      5.00 o 
  -7   6   2       28.06       29.12      3.22 o 
  -6   6   2     2800.55     2958.86     42.79 o 
  -5   6   2       61.31       55.74      2.98 o 
  -4   6   2       12.18       13.45      1.05 o 
  -3   6   2        9.72        9.14      0.88 o 
  -2   6   2      124.48      142.66      2.80 o 
  -1   6   2      246.88      256.28      4.56 o 
   0   6   2     2681.98     2824.11     24.95 o 
   1   6   2       30.68       28.45      1.19 o 
   2   6   2      844.38      862.84      8.23 o 
   3   6   2        3.42        3.86      0.69 o 
   4   6   2        9.15       12.47      1.08 o 
   5   6   2       34.95       24.68      2.14 o 
   6   6   2      268.84      279.94      5.93 o 
   7   6   2      228.27      209.91     13.49 o 
   8   6   2        9.64        9.98      2.72 o 
   9   6   2        6.87        9.36      4.02 o 
  10   6   2        1.26        4.75      4.66 o 
  11   6   2       24.12       33.43      8.01 o 
  12   6   2       25.38       21.30      6.95 o 
 -12   7   2        0.07       -2.67      4.51 o 
 -11   7   2       10.39        5.22      5.58 o 
 -10   7   2        7.34        9.46      5.61 o 
  -9   7   2        0.65        2.97      2.66 o 
  -8   7   2       31.82       28.76      5.90 o 
  -7   7   2       52.30       44.11      4.75 o 
  -6   7   2      651.78      642.75     14.67 o 
  -5   7   2      344.22      356.29      7.40 o 
  -4   7   2       29.10       21.57      1.59 o 
  -3   7   2       51.56       56.23      2.20 o 
  -2   7   2      204.13      223.32      3.67 o 
  -1   7   2       82.63       82.98      3.08 o 
   0   7   2      165.23      165.17      3.84 o 
   1   7   2      191.04      196.07      4.57 o 
   2   7   2       25.03       22.48      1.73 o 
   3   7   2       36.91       43.71      1.61 o 
   4   7   2      241.64      220.18      3.25 o 
   5   7   2      267.16      263.75     14.15 o 
   6   7   2       10.87        8.90      2.75 o 
   7   7   2        1.68        3.09      2.22 o 
   8   7   2        0.61        5.85      3.28 o 
   9   7   2        0.41        1.48      2.51 o 
  10   7   2       45.88       54.01      9.71 o 
  11   7   2       23.71       23.55      7.37 o 
  12   7   2        0.32       -0.53      4.75 o 
 -12   8   2       19.35       25.04      8.41 o 
 -11   8   2        0.69       -3.07      4.99 o 
 -10   8   2       27.73       38.85      8.85 o 
  -9   8   2       22.16       18.33      4.43 o 
  -8   8   2        1.56        5.72      2.88 o 
  -7   8   2       14.03       14.96      3.35 o 
  -6   8   2      319.20      331.13     15.63 o 
  -5   8   2        7.56        3.84      2.67 o 
  -4   8   2      521.08      520.90      7.29 o 
  -3   8   2       33.32       34.38      2.61 o 
  -2   8   2       25.30       20.46      2.08 o 
  -1   8   2       92.10       93.79      4.39 o 
   0   8   2        0.24       -0.61      1.07 o 
   1   8   2       13.53        9.47      1.89 o 
   2   8   2       51.37       64.54      3.40 o 
   3   8   2      610.21      597.62      9.50 o 
   4   8   2       40.83       45.58      2.86 o 
   5   8   2       96.69       99.46      8.56 o 
   6   8   2      151.46      136.41      8.59 o 
   7   8   2        2.20        5.72      2.66 o 
   8   8   2       34.08       35.68      4.78 o 
   9   8   2       23.81       27.90      5.56 o 
  10   8   2        4.80        4.72      5.55 o 
  11   8   2        6.50        9.60      6.20 o 
  12   8   2        3.01        3.93      5.89 o 
 -11   9   2        0.82        7.22      6.03 o 
 -10   9   2       38.13       36.62      9.44 o 
  -9   9   2       55.21       61.80     10.56 o 
  -8   9   2        7.80        5.05      4.20 o 
  -7   9   2        9.43       13.91      4.71 o 
  -6   9   2        4.11        7.04      3.33 o 
  -5   9   2       58.14       57.68      7.47 o 
  -4   9   2        7.97        3.65      2.85 o 
  -3   9   2      229.64      216.63      5.60 o 
  -2   9   2      394.35      397.58      9.10 o 
  -1   9   2       11.47        5.46      1.53 o 
   0   9   2       87.62       89.69      3.43 o 
   1   9   2      134.46      129.85      6.04 o 
   2   9   2     1074.76     1060.82     14.58 o 
   3   9   2       84.03       97.72      3.98 o 
   4   9   2      131.65      151.67      4.51 o 
   5   9   2       71.14       60.24      6.81 o 
   6   9   2        2.66        2.24      3.19 o 
   7   9   2       12.74       12.06      8.28 o 
   8   9   2      158.41      189.27     11.25 o 
   9   9   2       24.75       28.96      8.39 o 
  11   9   2        8.32        2.53      5.43 o 
 -10  10   2        0.55        2.76      5.18 o 
  -9  10   2        0.02        1.96      5.51 o 
  -8  10   2       83.71      103.63     13.79 o 
  -7  10   2       20.77       22.12      5.63 o 
  -6  10   2      196.84      215.17     11.62 o 
  -5  10   2        1.96        2.71      4.67 o 
  -4  10   2      172.85      200.15      5.54 o 
  -3  10   2       21.98       21.97      2.51 o 
  -2  10   2        7.47        6.48      2.89 o 
  -1  10   2        2.15        1.52      2.08 o 
   0  10   2      118.86      126.12      4.62 o 
   1  10   2      113.57      125.43      5.11 o 
   2  10   2      357.07      365.73      8.63 o 
   3  10   2       93.21       96.19      4.73 o 
   4  10   2       24.44       25.66      3.19 o 
   5  10   2       20.03        4.05      4.97 o 
   6  10   2      173.40      174.18     14.51 o 
   7  10   2       13.22       16.07      6.65 o 
   8  10   2        2.03       -2.19      5.09 o 
   9  10   2        7.57        4.60      5.67 o 
 -10  11   2        8.29        8.22      5.17 o 
  -9  11   2        0.27       -1.89      4.39 o 
  -8  11   2       10.14        2.88      5.24 o 
  -7  11   2       22.12       10.43      6.83 o 
  -6  11   2       24.70       17.75      7.32 o 
  -5  11   2       11.95       15.79      6.43 o 
  -4  11   2        1.19        5.51      2.15 o 
  -3  11   2       14.81       11.25      2.55 o 
  -2  11   2        5.53        2.80      2.12 o 
  -1  11   2       14.14       18.59      3.02 o 
   0  11   2     1506.34     1511.62     22.33 o 
   1  11   2       28.74       25.46      3.30 o 
   2  11   2        0.54       -1.26      2.47 o 
   3  11   2       22.29       24.28      3.06 o 
   4  11   2       44.42       41.52      4.04 o 
   5  11   2        8.66       15.02      6.58 o 
   6  11   2       79.32      101.78     13.99 o 
   7  11   2       18.48        3.20      5.42 o 
   8  11   2        0.22       -4.06      4.43 o 
   9  11   2        4.19        6.79      6.39 o 
  -9  12   2        0.03        2.67      4.79 o 
  -8  12   2        0.42        0.28      5.36 o 
  -7  12   2       13.82        5.34      6.14 o 
  -6  12   2       26.84       15.76      7.02 o 
  -5  12   2        7.51       20.56      7.63 o 
  -4  12   2      128.10      120.13      6.30 o 
  -3  12   2        1.36        3.72      2.05 o 
  -2  12   2       11.26       11.80      2.74 o 
  -1  12   2        2.81        4.08      2.48 o 
   0  12   2      110.51      107.39     11.94 o 
   1  12   2       36.21       40.94      4.21 o 
   2  12   2        1.03        1.25      2.22 o 
   3  12   2        3.72        6.38      3.09 o 
   4  12   2       35.34       49.96      4.67 o 
   5  12   2       11.54        7.08      5.36 o 
   6  12   2        3.93        1.71      4.88 o 
   7  12   2        2.36        4.86      6.07 o 
   8  12   2       16.66        8.43      6.81 o 
  -8  13   2       27.55       44.07     11.50 o 
  -7  13   2        1.53        1.33      5.30 o 
  -6  13   2        9.81        3.74      5.60 o 
  -5  13   2        2.17        1.89      5.47 o 
  -4  13   2        0.88       -0.12      2.36 o 
  -3  13   2       12.90       14.79      3.06 o 
  -2  13   2       68.99       70.76      6.72 o 
  -1  13   2       13.32        6.57      2.74 o 
   0  13   2       35.41       32.43      4.01 o 
   1  13   2        8.39        6.52      2.87 o 
   2  13   2      136.32      132.17      7.88 o 
   3  13   2        1.66        4.01      2.79 o 
   4  13   2        1.35        1.28      2.27 o 
   5  13   2        1.52       -4.19      4.19 o 
   6  13   2        4.30       -0.12      5.94 o 
   7  13   2        6.20        6.52      6.54 o 
  -6  14   2        2.26        4.69      6.40 o 
  -5  14   2        3.49       -4.75      4.75 o 
  -4  14   2        2.77        3.81      2.83 o 
  -3  14   2        0.74       -0.21      3.83 o 
  -2  14   2        7.73        4.00      3.19 o 
  -1  14   2       14.39       11.18      3.17 o 
   0  14   2        6.10        4.12      2.74 o 
   1  14   2        6.35        5.63      3.31 o 
   2  14   2        0.84       -0.92      3.23 o 
   3  14   2       27.32       26.90      4.40 o 
   4  14   2        0.20        2.38      2.67 o 
   5  14   2        2.68       -1.29      5.00 o 
   6  14   2        0.17        3.01      6.24 o 
  -3  15   2        2.26        1.29      3.09 o 
  -2  15   2        1.35        0.81      2.65 o 
  -1  15   2        2.56        4.08      2.84 o 
   0  15   2       30.80       33.75      4.74 o 
   1  15   2        1.72        1.58      2.64 o 
   2  15   2        4.28        0.86      2.54 o 
   3  15   2        5.52        1.58      2.98 o 
 -14   1   3        1.96        2.49      3.50 o 
 -13   1   3        2.05       11.26      4.20 o 
 -12   1   3        1.56        2.53      2.00 o 
 -11   1   3        6.51        5.47      3.93 o 
 -10   1   3      458.38      495.49     17.89 o 
  -9   1   3       22.85       19.81      2.26 o 
  -8   1   3       46.83       44.91      2.58 o 
  -7   1   3       96.20       91.50      2.98 o 
  -6   1   3        0.20       -0.54      0.54 o 
  -5   1   3      450.67      415.54      5.24 o 
  -4   1   3     2946.77     3160.85     27.56 o 
  -3   1   3        3.59        3.02      0.67 o 
  -2   1   3     7433.46     8181.51    103.44 o 
  -1   1   3      108.19       91.71      1.68 o 
   0   1   3       25.32       26.01      0.77 o 
   1   1   3     1187.58     1065.48     12.35 o 
   2   1   3    11841.30    11464.50    105.65 o 
   3   1   3      279.18      244.50      3.24 o 
   4   1   3     3788.12     4081.23     32.65 o 
   5   1   3      493.57      521.56      9.61 o 
   6   1   3      267.85      274.67      3.79 o 
   7   1   3      145.32      133.02      3.90 o 
   8   1   3      168.00      170.01      6.02 o 
   9   1   3       31.21       25.58      3.04 o 
  10   1   3        4.75        6.26      2.92 o 
  11   1   3        5.89        8.26      2.57 o 
  12   1   3        5.89        5.80      2.43 o 
  13   1   3        1.27        7.87      4.02 o 
 -14   2   3        0.41        2.49      3.92 o 
 -13   2   3        5.73        6.00      4.09 o 
 -12   2   3        6.62        6.26      3.82 o 
 -11   2   3       32.57       15.93      4.87 o 
 -10   2   3      263.14      249.96     10.41 o 
  -9   2   3       74.00       71.82      2.88 o 
  -8   2   3      132.29      131.16      2.87 o 
  -7   2   3       10.17        9.65      0.97 o 
  -6   2   3      128.11      143.87      2.20 o 
  -5   2   3       92.46       83.34      2.01 o 
  -4   2   3       43.41       71.54      3.32 o 
  -3   2   3      387.25      337.31      3.70 o 
  -2   2   3     3425.73     3490.35     42.53 o 
  -1   2   3      388.15      319.52     12.80 o 
   0   2   3       27.59       23.83      0.87 o 
   1   2   3       78.29       99.10      2.13 o 
   2   2   3      281.09      306.79      4.31 o 
   3   2   3      306.43      289.24      3.39 o 
   4   2   3      419.18      517.96      6.08 o 
   5   2   3       49.11       40.35      1.52 o 
   6   2   3       13.89       12.98      1.12 o 
   7   2   3      100.17       99.99      2.85 o 
   8   2   3       41.47       43.57      3.50 o 
   9   2   3       39.00       39.95      5.91 o 
  10   2   3       74.95       72.90      4.03 o 
  11   2   3        1.47        3.00      3.70 o 
  12   2   3        1.15        2.68      4.06 o 
  13   2   3        0.74        3.45      4.06 o 
 -14   3   3        0.99       -0.16      4.13 o 
 -13   3   3        1.86        6.58      4.40 o 
 -12   3   3        0.85        0.03      3.88 o 
 -11   3   3        1.97        1.19      3.48 o 
 -10   3   3        0.38       -1.04      2.66 o 
  -9   3   3        4.42        1.29      2.67 o 
  -8   3   3      502.76      508.33     11.03 o 
  -7   3   3        7.66        8.06      1.32 o 
  -6   3   3        1.76        0.44      1.04 o 
  -5   3   3      112.01      106.01      3.01 o 
  -4   3   3        3.49        4.78      0.90 o 
  -3   3   3      272.30      302.22      3.65 o 
  -2   3   3     9521.54    10144.37    103.22 o 
  -1   3   3       97.34       96.68      1.92 o 
   0   3   3       10.36       11.47      0.56 o 
   1   3   3      260.13      226.50      2.74 o 
   2   3   3     8206.32     9163.60     71.69 o 
   3   3   3       54.87       51.97      1.48 o 
   4   3   3      766.66      876.79      7.49 o 
   5   3   3       29.39       32.18      1.25 o 
   6   3   3      107.64      109.38      2.22 o 
   7   3   3       38.11       39.98      2.38 o 
   8   3   3       12.25       10.74      3.16 o 
   9   3   3       76.56       72.81      6.86 o 
  10   3   3       75.67       74.07      7.26 o 
  11   3   3        3.07        0.90      3.70 o 
  12   3   3        2.79       12.03      5.45 o 
  13   3   3        3.36        3.70      4.51 o 
 -13   4   3        0.28        2.90      4.35 o 
 -12   4   3        0.56        8.58      4.74 o 
 -11   4   3        3.45        3.70      4.15 o 
 -10   4   3        0.64        0.09      2.56 o 
  -9   4   3       19.70       18.42      2.91 o 
  -8   4   3      733.68      742.25     11.84 o 
  -7   4   3       47.00       47.11      2.91 o 
  -6   4   3      599.99      680.33     10.64 o 
  -5   4   3       10.93       11.96      1.17 o 
  -4   4   3     6328.33     6605.51     52.49 o 
  -3   4   3      518.80      484.07      4.62 o 
  -2   4   3      336.37      384.48      4.95 o 
  -1   4   3      162.06      153.56      2.01 o 
   0   4   3       19.58       18.30      0.73 o 
   1   4   3       38.74       43.02      1.05 o 
   2   4   3     4116.84     4515.78     30.22 o 
   3   4   3      478.19      506.18      4.75 o 
   4   4   3      579.63      590.60      5.43 o 
   5   4   3       45.24       38.53      1.76 o 
   6   4   3        7.72        4.97      1.39 o 
   7   4   3       33.64       29.31      3.40 o 
   8   4   3      189.19      168.46      8.55 o 
   9   4   3       23.19       28.47      5.47 o 
  10   4   3       36.08       39.19      7.53 o 
  11   4   3        1.35        3.76      4.94 o 
  12   4   3        3.80        3.36      4.96 o 
  13   4   3        3.25        6.17      4.93 o 
 -13   5   3        3.15        4.84      5.22 o 
 -12   5   3        0.07       -2.49      4.29 o 
 -11   5   3        5.75        5.33      4.72 o 
 -10   5   3       40.67       36.16      7.24 o 
  -9   5   3       30.24       17.76      4.33 o 
  -8   5   3        1.57        1.97      1.93 o 
  -7   5   3      243.75      243.51      7.24 o 
  -6   5   3       11.98        2.36      2.71 o 
  -5   5   3       10.17        9.62      1.70 o 
  -4   5   3     1167.28     1257.41     11.62 o 
  -3   5   3      119.14      113.58      2.20 o 
  -2   5   3      304.62      380.65      4.49 o 
  -1   5   3       14.78       11.07      0.77 o 
   0   5   3       62.86       66.06      1.72 o 
   1   5   3      279.24      264.01      2.82 o 
   2   5   3      258.00      257.57      3.25 o 
   3   5   3      109.65      101.94      1.84 o 
   4   5   3       47.93       43.19      1.59 o 
   5   5   3        3.22        3.02      1.02 o 
   6   5   3        2.59        1.76      1.28 o 
   7   5   3      472.02      448.94     11.34 o 
   8   5   3        1.32        4.08      2.19 o 
   9   5   3        3.95        6.61      6.94 o 
  10   5   3        4.12        3.50      4.37 o 
  11   5   3        7.03       10.02      5.47 o 
  12   5   3        9.74       14.50      6.08 o 
  13   5   3        0.14        3.95      5.27 o 
 -13   6   3        1.43       -2.03      4.61 o 
 -12   6   3        5.74       -2.10      4.08 o 
 -11   6   3        6.35       10.96      5.47 o 
 -10   6   3        0.40        1.08      4.45 o 
  -9   6   3        5.25        8.90      4.00 o 
  -8   6   3      439.60      431.40     11.79 o 
  -7   6   3        8.97        5.90      2.92 o 
  -6   6   3      433.38      434.45      8.49 o 
  -5   6   3       49.30       49.25      2.87 o 
  -4   6   3      329.00      345.60      4.07 o 
  -3   6   3       55.30       51.52      1.65 o 
  -2   6   3      146.52      113.52      2.69 o 
  -1   6   3       37.03       34.69      1.56 o 
   0   6   3        4.60        5.05      0.79 o 
   1   6   3      474.79      466.21      5.31 o 
   2   6   3     2954.29     3138.96     23.15 o 
   3   6   3       27.80       30.83      1.37 o 
   4   6   3      719.89      781.53      6.48 o 
   5   6   3       73.11       82.19      3.03 o 
   6   6   3       91.09       94.25      3.92 o 
   7   6   3       25.76       17.00      5.62 o 
   8   6   3        4.87        6.32      2.59 o 
   9   6   3        0.52        6.02      3.66 o 
  10   6   3        7.08        4.24      4.78 o 
  11   6   3       30.22       35.69      8.41 o 
  12   6   3       35.46       60.19     10.49 o 
 -12   7   3        1.05        0.84      5.13 o 
 -11   7   3       45.69       35.45      8.31 o 
 -10   7   3       17.18       10.32      6.03 o 
  -9   7   3       10.42        7.60      2.67 o 
  -8   7   3        3.50        4.10      2.52 o 
  -7   7   3       44.17       46.95      5.79 o 
  -6   7   3        8.33        5.62      4.88 o 
  -5   7   3      302.70      300.12      6.77 o 
  -4   7   3     2077.87     2088.65     16.58 o 
  -3   7   3       33.12       30.31      1.53 o 
  -2   7   3      505.93      543.39      6.54 o 
  -1   7   3      340.49      341.57      6.45 o 
   0   7   3       16.81       17.79      1.66 o 
   1   7   3       47.28       43.66      1.97 o 
   2   7   3      131.89      154.46      2.72 o 
   3   7   3       74.12       65.44      1.92 o 
   4   7   3        1.58        0.17      0.85 o 
   5   7   3       42.38       49.19      4.62 o 
   6   7   3       17.52       24.17      3.60 o 
   7   7   3       27.18       23.22      3.74 o 
   8   7   3       22.22       27.07      4.10 o 
   9   7   3        6.88        3.36      6.38 o 
  10   7   3       16.12       11.76      6.05 o 
  11   7   3       20.91       16.77      6.70 o 
  12   7   3        0.01        1.41      5.53 o 
 -12   8   3        1.30        6.48      6.19 o 
 -11   8   3        0.42       -0.90      4.55 o 
 -10   8   3       29.30       26.85      7.66 o 
  -9   8   3       17.76       18.73      4.04 o 
  -8   8   3       10.86       21.15      4.70 o 
  -7   8   3        3.14        6.12      2.61 o 
  -6   8   3      269.32      293.15     12.63 o 
  -5   8   3       15.64       20.72      4.86 o 
  -4   8   3       92.54       93.37      3.02 o 
  -3   8   3       44.77       45.60      3.00 o 
  -2   8   3      157.97      153.02      4.88 o 
  -1   8   3       23.44       21.97      2.15 o 
   0   8   3        0.58        0.87      1.57 o 
   1   8   3       74.89       72.72      3.44 o 
   2   8   3       81.87       79.26      3.45 o 
   3   8   3       68.91       63.22      3.38 o 
   4   8   3        9.70       17.22      1.89 o 
   5   8   3      263.17      265.58     11.24 o 
   6   8   3        0.21       -1.85      2.23 o 
   7   8   3        1.22        0.13      2.75 o 
   8   8   3       28.46       36.46      4.88 o 
   9   8   3       47.20       47.67      6.69 o 
  10   8   3       17.04        8.05      6.09 o 
  11   8   3        1.59        0.74      5.52 o 
 -11   9   3        0.13       -4.96      4.96 o 
 -10   9   3       33.48       32.18      9.41 o 
  -9   9   3       30.55       45.88      7.06 o 
  -8   9   3      165.62      164.69     13.79 o 
  -7   9   3        4.15        0.88      3.53 o 
  -6   9   3        0.00        0.83      3.06 o 
  -5   9   3       41.54       34.56      4.58 o 
  -4   9   3      191.41      189.39      5.09 o 
  -3   9   3       21.71       25.71      2.55 o 
  -2   9   3     1706.22     1708.09     20.82 o 
  -1   9   3       69.32       75.56      3.94 o 
   0   9   3        1.14        2.19      1.34 o 
   1   9   3       59.53       54.53      3.79 o 
   2   9   3       54.60       48.23      3.64 o 
   3   9   3      146.64      147.99      4.66 o 
   4   9   3       54.38       56.51      3.81 o 
   5   9   3       19.07       18.73      4.42 o 
   6   9   3        5.57        4.26      3.55 o 
   7   9   3        1.34        4.95      4.76 o 
   8   9   3      131.70      131.31     14.66 o 
   9   9   3       25.96       26.52      7.94 o 
  11   9   3        3.88       -0.96      5.52 o 
 -10  10   3        6.46       16.56      5.74 o 
  -9  10   3       14.72       22.56     12.21 o 
  -8  10   3       14.01       20.05      7.40 o 
  -7  10   3        9.36       10.91      4.55 o 
  -6  10   3      126.23      155.31     10.03 o 
  -5  10   3        3.90        5.48      3.77 o 
  -4  10   3       48.28       48.81      3.39 o 
  -3  10   3       24.30       26.81      2.68 o 
  -2  10   3      176.85      160.99      5.12 o 
  -1  10   3      202.90      196.52      5.74 o 
   0  10   3        4.63        2.81      2.33 o 
   1  10   3      267.14      268.87      8.83 o 
   2  10   3       13.02       13.37      2.26 o 
   3  10   3       83.47       87.01      6.81 o 
   4  10   3       77.14       74.78      4.59 o 
   5  10   3        5.27        9.35      5.83 o 
   6  10   3       10.73        7.87      5.86 o 
   7  10   3       34.59       45.01      9.64 o 
   8  10   3        6.47       14.41      6.91 o 
   9  10   3       10.41        8.30      6.39 o 
 -10  11   3       25.42       27.22      6.43 o 
  -9  11   3        0.59        7.10      5.59 o 
  -8  11   3        3.55        5.98      4.65 o 
  -7  11   3        1.09       -1.73      4.93 o 
  -6  11   3        1.11        3.78      5.13 o 
  -5  11   3        7.00        7.57      3.92 o 
  -4  11   3       30.31       35.45      3.62 o 
  -3  11   3       28.79       23.09      3.06 o 
  -2  11   3      159.65      155.83      6.03 o 
  -1  11   3       36.50       32.48      3.59 o 
   0  11   3       21.69       26.40      3.68 o 
   1  11   3       19.13       27.16      3.39 o 
   2  11   3       39.41       44.22      4.06 o 
   3  11   3       30.66       21.71      2.75 o 
   4  11   3        1.00        2.89      2.21 o 
   5  11   3       19.14       26.71      7.60 o 
   6  11   3       50.65       59.24     11.16 o 
   7  11   3       16.40       11.74      6.82 o 
   8  11   3       12.89        1.51      5.91 o 
   9  11   3        5.69        8.88      6.62 o 
  -9  12   3        0.14        5.46      6.87 o 
  -8  12   3        0.77        1.81      5.04 o 
  -7  12   3        4.61       -0.39      5.59 o 
  -6  12   3       12.31        0.45      4.78 o 
  -5  12   3        5.30       -0.01      4.79 o 
  -4  12   3       52.29       63.60      8.72 o 
  -3  12   3       13.85       13.27      2.75 o 
  -2  12   3       52.73       49.67      4.52 o 
  -1  12   3       44.80       43.44      4.32 o 
   0  12   3        0.33        0.17      2.18 o 
   1  12   3      149.51      144.70      6.42 o 
   2  12   3       43.10       44.56      4.28 o 
   3  12   3        0.23        1.70      3.02 o 
   4  12   3       36.36       40.54      4.34 o 
   5  12   3        9.69        7.43      5.95 o 
   6  12   3        0.63       -3.21      3.21 o 
   7  12   3        7.67        8.39      6.88 o 
   8  12   3       16.71       20.44      7.83 o 
  -8  13   3        1.49        7.82      5.41 o 
  -7  13   3       11.66       16.83      7.52 o 
  -6  13   3        0.42        5.11      5.94 o 
  -5  13   3        1.61        8.16      6.01 o 
  -4  13   3        5.32        5.61      3.82 o 
  -3  13   3        0.46        0.03      2.22 o 
  -2  13   3       18.18       12.64      3.10 o 
  -1  13   3       15.42       14.59      3.22 o 
   0  13   3        0.46        3.45      2.61 o 
   1  13   3       30.47       32.25      4.11 o 
   2  13   3        3.27        6.10      2.39 o 
   3  13   3        9.52       11.20      3.03 o 
   4  13   3        5.88        7.11      4.54 o 
   5  13   3        4.75        8.90      6.30 o 
   6  13   3        1.06       -4.17      5.16 o 
   7  13   3        1.96        4.51      6.28 o 
  -6  14   3        0.52        6.75      5.10 o 
  -5  14   3        4.20       -0.03      5.57 o 
  -4  14   3       44.20       36.17      4.55 o 
  -3  14   3       16.69       17.43      4.06 o 
  -2  14   3        6.14        6.52      4.03 o 
  -1  14   3       12.26       11.94      3.26 o 
   0  14   3        0.21        2.46      2.32 o 
   1  14   3        3.06       -0.02      2.36 o 
   2  14   3       60.14       62.83      4.80 o 
   3  14   3        5.55       -0.28      3.07 o 
   4  14   3       19.91       18.76      3.66 o 
   5  14   3        1.91       -2.14      5.00 o 
  -3  15   3        7.61        5.39      3.19 o 
  -2  15   3        0.00        0.46      2.51 o 
  -1  15   3        3.59        6.04      2.83 o 
   0  15   3        0.53        2.00      2.50 o 
   1  15   3        3.12        9.26      3.00 o 
   2  15   3        5.46        4.89      2.90 o 
   3  15   3        5.28       10.36      3.73 o 
 -14   0   4        0.04        0.95      2.73 o 
 -13   0   4       17.37       22.89      4.41 o 
 -12   0   4      224.09      228.54     10.86 o 
 -11   0   4       40.08       43.39      4.92 o 
 -10   0   4      181.79      194.44     17.57 o 
  -9   0   4        6.72        7.93      2.43 o 
  -8   0   4        2.19        2.89      1.89 o 
  -7   0   4       37.64       34.75      3.03 o 
  -6   0   4       13.79       10.39      1.85 o 
  -5   0   4      393.11      356.67      7.41 o 
  -4   0   4     6342.28     6293.39     77.53 o 
  -3   0   4      453.24      375.63      8.06 o 
  -2   0   4     1364.72     1496.26     26.56 o 
  -1   0   4      334.11      326.58      6.98 o 
   0   0   4     7556.10     8067.44    103.37 o 
   1   0   4       42.08      102.62      3.15 o 
   2   0   4       16.35       18.45      2.10 o 
   3   0   4       64.31       61.76      1.37 o 
   4   0   4     2242.71     2287.36     25.00 o 
   5   0   4      291.12      286.43     13.40 o 
   6   0   4     1906.24     1943.43     23.96 o 
   7   0   4      113.53      102.42      6.25 o 
   8   0   4       51.38       51.41      5.95 o 
   9   0   4        0.23        0.99      2.73 o 
  10   0   4       33.83       37.82      5.90 o 
  11   0   4        1.17        1.91      2.97 o 
  12   0   4        8.56        6.89      3.54 o 
  13   0   4        5.27        7.83      3.81 o 
 -14   1   4        6.00        7.06      3.96 o 
 -13   1   4        3.01        0.34      3.17 o 
 -12   1   4      169.42      171.18      6.17 o 
 -11   1   4       10.84       11.62      3.70 o 
 -10   1   4      113.71      124.24      5.75 o 
  -9   1   4        7.46        6.40      2.79 o 
  -8   1   4        0.73        1.95      1.26 o 
  -7   1   4      146.19      145.81      2.49 o 
  -6   1   4       27.96       34.11      1.25 o 
  -5   1   4       49.90       56.68      1.51 o 
  -4   1   4       24.93       25.83      1.22 o 
  -3   1   4       68.81       69.60      2.22 o 
  -2   1   4     5041.21     5413.54     60.31 o 
  -1   1   4     1148.82     1005.70      9.69 o 
   0   1   4    44976.63    43085.89    507.03 o 
   1   1   4      219.90      161.06      2.51 o 
   2   1   4     3855.96     4093.39     34.78 o 
   3   1   4      751.56      761.83      8.30 o 
   4   1   4      113.61      120.23      2.91 o 
   5   1   4      392.57      350.22      4.62 o 
   6   1   4      345.52      371.78      4.70 o 
   7   1   4       69.43       72.86      3.34 o 
   8   1   4      121.97      142.40      5.63 o 
   9   1   4        6.18        7.97      2.13 o 
  10   1   4       29.48       33.07      4.80 o 
  11   1   4        5.82        7.57      2.56 o 
  12   1   4        9.56        8.51      2.57 o 
  13   1   4        0.17        2.15      2.25 o 
 -14   2   4        0.21        0.06      3.87 o 
 -13   2   4        5.28        7.65      4.25 o 
 -12   2   4        0.45        1.66      3.49 o 
 -11   2   4        1.05        5.41      4.31 o 
 -10   2   4      224.97      235.78     10.15 o 
  -9   2   4       21.85       19.95      2.32 o 
  -8   2   4       40.24       42.86      2.34 o 
  -7   2   4        8.56       10.14      0.88 o 
  -6   2   4       35.67       34.17      1.22 o 
  -5   2   4      154.25      144.24      2.18 o 
  -4   2   4     6032.56     6518.88     44.45 o 
  -3   2   4      430.56      452.70      4.73 o 
  -2   2   4     1607.04     1793.10     16.35 o 
  -1   2   4      135.35      150.01      3.66 o 
   0   2   4     1778.64     1894.29     16.98 o 
   1   2   4       96.45       66.39      1.93 o 
   2   2   4     4743.04     5000.08     42.53 o 
   3   2   4      404.93      385.28      4.24 o 
   4   2   4       27.29       31.55      1.50 o 
   5   2   4      347.42      359.86      4.57 o 
   6   2   4      654.08      642.36      7.06 o 
   7   2   4       30.34       25.22      2.07 o 
   8   2   4      334.67      355.69      9.09 o 
   9   2   4       69.84       60.87      5.63 o 
  10   2   4       30.89       32.07      3.45 o 
  11   2   4        5.73        4.80      2.01 o 
  12   2   4        8.93        5.79      4.51 o 
  13   2   4        0.55       -0.39      3.72 o 
 -14   3   4        8.78       17.41      5.70 o 
 -13   3   4        2.12        7.95      4.86 o 
 -12   3   4       31.15       28.60      6.38 o 
 -11   3   4        7.91        2.86      3.57 o 
 -10   3   4       13.24        9.45      3.39 o 
  -9   3   4       88.83       79.06      6.78 o 
  -8   3   4        0.51       -1.66      1.66 o 
  -7   3   4        5.70        4.71      1.22 o 
  -6   3   4      414.83      409.11      5.86 o 
  -5   3   4       40.54       41.22      1.98 o 
  -4   3   4      931.00     1060.21     12.72 o 
  -3   3   4       49.60       48.47      2.50 o 
  -2   3   4     4330.35     4558.11     69.23 o 
  -1   3   4      537.73      448.71      4.26 o 
   0   3   4      170.63      102.11      1.44 o 
   1   3   4      307.42      300.56      3.62 o 
   2   3   4     3354.41     3688.05     30.10 o 
   3   3   4      209.92      208.07      2.99 o 
   4   3   4      530.44      580.58      5.57 o 
   5   3   4      230.58      205.40      3.21 o 
   6   3   4       56.48       66.40      1.95 o 
   7   3   4        6.21        4.43      1.30 o 
   8   3   4       85.07       87.69      3.69 o 
   9   3   4       22.34       23.66      4.28 o 
  10   3   4       21.55       16.77      5.54 o 
  11   3   4        4.02        8.07      4.63 o 
  12   3   4        5.77       15.67      5.80 o 
  13   3   4        0.89       -0.23      4.41 o 
 -14   4   4        1.16       -1.82      4.77 o 
 -13   4   4        0.02        1.34      4.15 o 
 -12   4   4        0.37       -3.56      3.69 o 
 -11   4   4        8.59        7.77      4.54 o 
 -10   4   4       38.14       45.12      5.98 o 
  -9   4   4        5.14        4.43      2.07 o 
  -8   4   4      320.72      293.40      6.40 o 
  -7   4   4       62.23       61.34      2.89 o 
  -6   4   4        1.18        1.95      0.90 o 
  -5   4   4       52.30       51.81      1.99 o 
  -4   4   4       76.44       57.59      4.54 o 
  -3   4   4       15.33       18.84      1.00 o 
  -2   4   4     4419.74     4877.55     36.48 o 
  -1   4   4       72.91       77.41      1.40 o 
   0   4   4     2320.94     2447.15     17.27 o 
   1   4   4      849.50      863.82      6.73 o 
   2   4   4      210.20      217.10      2.76 o 
   3   4   4        3.15        0.83      0.53 o 
   4   4   4     1816.83     1841.78     13.69 o 
   5   4   4       54.03       50.79      1.42 o 
   6   4   4       28.77       29.48      2.15 o 
   7   4   4      177.80      166.76      8.55 o 
   8   4   4      165.28      135.24      7.82 o 
   9   4   4       13.96       10.17      4.69 o 
  10   4   4       45.08       22.43      6.17 o 
  11   4   4       13.78        6.43      4.50 o 
  12   4   4        5.46       12.93      5.96 o 
  13   4   4        1.41        0.91      4.83 o 
 -13   5   4       12.61       23.25      7.09 o 
 -12   5   4       40.57       15.56      5.89 o 
 -11   5   4        3.58        0.09      4.05 o 
 -10   5   4       11.38        5.43      4.15 o 
  -9   5   4       18.29        5.39      3.32 o 
  -8   5   4        0.01       -1.67      1.67 o 
  -7   5   4      291.49      288.39      6.14 o 
  -6   5   4     1349.31     1352.81     17.28 o 
  -5   5   4       55.18       54.96      2.12 o 
  -4   5   4     1493.72     1537.09     12.49 o 
  -3   5   4      212.54      221.04      2.89 o 
  -2   5   4       67.20       80.67      1.86 o 
  -1   5   4      132.23      128.58      1.97 o 
   0   5   4     3966.65     4324.06     29.63 o 
   1   5   4       96.84      124.09      1.86 o 
   2   5   4      276.56      280.31      3.18 o 
   3   5   4      117.46      126.31      2.03 o 
   4   5   4        6.90        3.83      0.63 o 
   5   5   4        2.70        2.47      1.02 o 
   6   5   4       49.65       56.43      2.90 o 
   7   5   4      198.67      176.25     10.20 o 
   8   5   4        5.21        7.64      2.58 o 
   9   5   4       27.16       21.54      6.52 o 
  10   5   4       10.01        7.21      5.03 o 
  11   5   4       16.86       12.21      6.31 o 
  12   5   4        1.43        4.10      4.88 o 
  13   5   4        0.01        0.63      4.74 o 
 -13   6   4        0.55        1.53      5.00 o 
 -12   6   4       16.65       11.69      6.21 o 
 -11   6   4       10.55       10.60      5.27 o 
 -10   6   4       63.13       54.37      9.08 o 
  -9   6   4        0.76        1.81      2.66 o 
  -8   6   4        4.03       11.77      2.81 o 
  -7   6   4       18.71       19.39      2.77 o 
  -6   6   4     2909.89     3056.88     37.10 o 
  -5   6   4       27.47       27.66      2.07 o 
  -4   6   4      193.01      226.39      3.19 o 
  -3   6   4       30.18       35.18      1.46 o 
  -2   6   4      928.11      932.31      8.96 o 
  -1   6   4      306.96      299.00      4.37 o 
   0   6   4     1023.99     1123.62     10.53 o 
   1   6   4      263.89      272.36      3.03 o 
   2   6   4       35.06       44.82      1.53 o 
   3   6   4       56.77       59.44      1.61 o 
   4   6   4       64.03       57.44      1.65 o 
   5   6   4        1.04        1.80      1.29 o 
   6   6   4      818.96      812.73     10.46 o 
   7   6   4       43.09       33.65      3.87 o 
   8   6   4        1.32       -0.09      2.12 o 
   9   6   4        3.75        4.66      7.31 o 
  10   6   4        7.35       13.68      6.06 o 
  11   6   4       16.70       17.77      6.56 o 
  12   6   4       72.32       94.45     12.79 o 
 -12   7   4        2.43        5.45      5.26 o 
 -11   7   4       18.57       18.39      6.65 o 
 -10   7   4       17.46       13.63      6.09 o 
  -9   7   4        9.88       12.87      2.98 o 
  -8   7   4        0.13        1.39      2.22 o 
  -7   7   4       37.35       43.42      4.72 o 
  -6   7   4      612.90      634.66     14.57 o 
  -5   7   4       15.02       13.30      2.10 o 
  -4   7   4     2228.60     2238.85     19.58 o 
  -3   7   4       25.55       23.49      1.41 o 
  -2   7   4       42.59       36.91      1.37 o 
  -1   7   4       22.41       24.84      1.52 o 
   0   7   4      707.95      670.92      7.35 o 
   1   7   4       32.73       31.07      1.53 o 
   2   7   4      849.36      898.79      8.84 o 
   3   7   4      232.91      233.58      3.87 o 
   4   7   4      103.81       88.18      2.71 o 
   5   7   4      481.86      468.19      8.22 o 
   6   7   4       41.02       53.90      4.91 o 
   7   7   4       10.00        8.10      2.73 o 
   8   7   4        7.45        9.71      3.89 o 
   9   7   4       18.46       23.43      7.09 o 
  10   7   4        6.58        1.70      5.02 o 
  11   7   4       14.00       12.52      6.32 o 
  12   7   4       12.30        7.54      6.36 o 
 -12   8   4        0.82        3.65      5.92 o 
 -11   8   4       12.43       13.82      6.47 o 
 -10   8   4        0.87        2.01      5.03 o 
  -9   8   4        9.87       12.92      3.52 o 
  -8   8   4     1126.05     1092.35     19.20 o 
  -7   8   4        2.51        2.84      3.59 o 
  -6   8   4      294.32      298.32     12.65 o 
  -5   8   4        9.77        9.21      2.68 o 
  -4   8   4      597.07      588.39      8.09 o 
  -3   8   4      351.74      348.58      6.97 o 
  -2   8   4       59.54       70.06      3.38 o 
  -1   8   4       90.16       92.80      3.62 o 
   0   8   4     1999.19     1990.42     20.95 o 
   1   8   4       80.40       81.50      3.50 o 
   2   8   4      504.76      527.30      8.74 o 
   3   8   4       39.11       44.00      3.95 o 
   4   8   4      443.03      461.50      7.28 o 
   5   8   4       60.32       45.61      5.34 o 
   6   8   4        5.88        8.51      3.90 o 
   7   8   4        7.68        9.46      3.79 o 
   8   8   4        2.82        2.02      3.23 o 
   9   8   4       44.52       37.65      6.20 o 
  10   8   4       71.18       89.95     12.62 o 
  11   8   4        2.85       12.02      7.11 o 
 -11   9   4        0.30        1.13      5.43 o 
 -10   9   4       10.07       13.03      5.31 o 
  -9   9   4        1.52        4.03      4.39 o 
  -8   9   4        3.73        2.59      3.91 o 
  -7   9   4        7.26       11.36      4.37 o 
  -6   9   4        2.86        1.62      3.20 o 
  -5   9   4       42.58       32.81      4.33 o 
  -4   9   4        1.72        0.50      1.57 o 
  -3   9   4       55.64       50.34      3.35 o 
  -2   9   4      842.37      832.63     14.34 o 
  -1   9   4       28.22       32.43      2.79 o 
   0   9   4       11.96       13.83      2.02 o 
   1   9   4       88.59       89.99      4.57 o 
   2   9   4       76.56       60.03      3.94 o 
   3   9   4       69.87       63.97      3.87 o 
   4   9   4       47.89       49.53      3.95 o 
   5   9   4       15.42       11.02      3.58 o 
   6   9   4       22.80       28.63      7.73 o 
   7   9   4        9.29        8.03      5.57 o 
   8   9   4       26.32       27.86      7.87 o 
   9   9   4       24.07       25.70      7.76 o 
  11   9   4        3.41        6.97      6.34 o 
 -10  10   4        5.97       11.13      5.17 o 
  -9  10   4        7.08        9.67      6.25 o 
  -8  10   4       14.34       13.52      5.09 o 
  -7  10   4        9.50       -0.14      3.79 o 
  -6  10   4      174.91      178.50     10.60 o 
  -5  10   4       13.42        9.16      4.57 o 
  -4  10   4       38.88       33.89      2.93 o 
  -3  10   4       14.12       13.07      2.22 o 
  -2  10   4      350.73      334.99      7.57 o 
  -1  10   4      268.11      256.91      6.62 o 
   0  10   4      243.40      242.90      8.42 o 
   1  10   4       26.52       20.79      2.86 o 
   2  10   4        4.31        2.83      2.59 o 
   3  10   4      266.82      253.05      9.44 o 
   4  10   4       15.95       13.39      2.65 o 
   5  10   4        1.67       -3.24      3.70 o 
   6  10   4       13.57       13.61      6.14 o 
   7  10   4       41.75       49.14      9.81 o 
   8  10   4       27.21       16.19      6.77 o 
   9  10   4        1.31       10.22      7.01 o 
 -10  11   4        6.42        9.92      5.25 o 
  -9  11   4       18.29       18.79      6.91 o 
  -8  11   4        0.50       -3.68      3.68 o 
  -7  11   4        1.32       -3.23      3.60 o 
  -6  11   4       23.88       16.49      4.97 o 
  -5  11   4        1.29        0.64      1.92 o 
  -4  11   4        8.86       11.33      2.26 o 
  -3  11   4       16.30       17.52      3.23 o 
  -2  11   4        0.28       -0.27      1.79 o 
  -1  11   4       21.25       25.20      2.99 o 
   0  11   4      229.63      223.14      6.63 o 
   1  11   4      101.50      110.31      6.08 o 
   2  11   4       50.39       52.19      3.91 o 
   3  11   4       11.58       13.60      2.33 o 
   4  11   4        2.37        5.24      2.51 o 
   5  11   4        1.78       -0.17      4.35 o 
   6  11   4      174.23      152.24     17.17 o 
   7  11   4       18.10       14.91      7.32 o 
   8  11   4        1.54        1.75      6.04 o 
   9  11   4        2.08       16.31      7.79 o 
  -9  12   4        0.40        2.46      5.70 o 
  -8  12   4        5.71        0.70      4.40 o 
  -7  12   4        7.75       11.99      5.47 o 
  -6  12   4       26.11       12.71      6.80 o 
  -5  12   4       33.77       34.91      3.65 o 
  -4  12   4        3.34        2.55      2.33 o 
  -3  12   4       18.52       14.32      5.13 o 
  -2  12   4        2.08        0.52      2.72 o 
  -1  12   4       99.53      111.90      6.24 o 
   0  12   4       97.83      111.49      6.52 o 
   1  12   4       26.08       29.18      4.07 o 
   2  12   4       21.89       20.61      3.01 o 
   3  12   4        0.07       -0.88      1.81 o 
   4  12   4        2.69        1.26      2.27 o 
   5  12   4       30.65       26.11      8.60 o 
   6  12   4        8.22       11.23      7.04 o 
   7  12   4       12.26        7.47      6.66 o 
   8  12   4        0.57       -2.83      4.87 o 
  -8  13   4        0.17        0.54      4.77 o 
  -7  13   4       17.46       22.41      6.72 o 
  -6  13   4       10.30       14.67      5.37 o 
  -5  13   4       11.64       11.33      6.97 o 
  -4  13   4       18.29        9.68      3.08 o 
  -3  13   4        0.74        1.24      2.38 o 
  -2  13   4      146.54      139.00      7.05 o 
  -1  13   4       16.81       15.63      3.32 o 
   0  13   4       52.01       48.55      4.35 o 
   1  13   4       23.52       24.28      3.35 o 
   2  13   4        2.33        3.09      2.41 o 
   3  13   4        0.16        0.85      2.43 o 
   4  13   4       42.99       50.31      7.92 o 
   5  13   4       10.76        4.82      5.37 o 
   6  13   4       12.80       14.89      7.53 o 
   7  13   4        1.50       -5.50      5.50 o 
  -6  14   4        1.90        2.83      4.48 o 
  -5  14   4        6.43        5.34      4.92 o 
  -4  14   4        3.82        7.91      2.69 o 
  -3  14   4       14.34       17.91      3.18 o 
  -2  14   4        1.68        2.71      2.48 o 
  -1  14   4        2.10        0.24      2.36 o 
   0  14   4        0.31        2.08      2.89 o 
   1  14   4        8.93       10.18      2.93 o 
   2  14   4       16.64       26.21      3.60 o 
   3  14   4        6.83       10.66      3.38 o 
   4  14   4       24.15       19.43      3.72 o 
   5  14   4        6.48        4.23      5.92 o 
  -3  15   4        4.96        3.90      2.96 o 
  -2  15   4        2.49        2.40      2.70 o 
  -1  15   4        5.32        5.89      2.93 o 
   0  15   4        8.77        8.29      2.93 o 
   1  15   4        4.10        3.68      2.69 o 
   2  15   4        4.81        4.13      3.13 o 
   3  15   4        3.33        8.05      4.76 o 
 -14   1   5       23.85       33.27      5.88 o 
 -13   1   5        0.10       -0.30      3.07 o 
 -12   1   5        8.30       15.49      2.68 o 
 -11   1   5       21.23       26.59      4.85 o 
 -10   1   5        0.07        0.44      1.56 o 
  -9   1   5       13.69       13.53      1.84 o 
  -8   1   5       41.17       39.56      3.48 o 
  -7   1   5       13.02       12.14      1.07 o 
  -6   1   5      115.60      123.69      2.20 o 
  -5   1   5       85.51       86.78      2.13 o 
  -4   1   5     3578.62     3741.12     33.04 o 
  -3   1   5     1046.39      879.01      9.69 o 
  -2   1   5    11548.31    11446.00    127.28 o 
  -1   1   5      214.30      147.96      2.03 o 
   0   1   5       21.69       10.06      0.72 o 
   1   1   5       14.17       13.98      1.05 o 
   2   1   5     3597.83     3815.46     32.92 o 
   3   1   5     1172.67     1037.99     10.80 o 
   4   1   5     1261.79     1271.00     12.06 o 
   5   1   5      231.41      259.26      4.46 o 
   6   1   5        3.77        3.83      0.84 o 
   7   1   5       32.64       27.16      3.00 o 
   8   1   5        4.67        7.71      4.48 o 
   9   1   5        5.75        0.64      1.76 o 
  10   1   5       30.75       32.63      3.91 o 
  11   1   5        3.36        2.70      2.23 o 
  12   1   5        3.86        2.30      3.65 o 
  13   1   5        3.67        7.93      2.52 o 
 -14   2   5        5.61        3.37      4.05 o 
 -13   2   5        5.05        5.58      4.09 o 
 -12   2   5        2.21        4.99      4.11 o 
 -11   2   5        1.53       -2.37      2.37 o 
 -10   2   5      275.07      274.25      6.07 o 
  -9   2   5       44.89       42.81      3.39 o 
  -8   2   5      126.07      136.49      3.11 o 
  -7   2   5       39.46       37.79      1.39 o 
  -6   2   5      273.06      277.92      4.94 o 
  -5   2   5       28.71       33.61      1.18 o 
  -4   2   5     2168.23     2349.28     21.08 o 
  -3   2   5      198.38      200.98      3.14 o 
  -2   2   5      245.03      285.04      3.31 o 
  -1   2   5       45.77       33.77      1.70 o 
   0   2   5        1.35        0.68      0.51 o 
   1   2   5       86.49       77.11      1.45 o 
   2   2   5      345.44      330.88      4.49 o 
   3   2   5      190.61      185.41      2.74 o 
   4   2   5      931.74      992.07     10.03 o 
   5   2   5       78.24       82.69      2.12 o 
   6   2   5       65.43       77.25      2.24 o 
   7   2   5       78.68       75.69      3.98 o 
   8   2   5       20.44       23.93      2.91 o 
   9   2   5        0.72        1.34      1.71 o 
  10   2   5       19.19       20.82      3.10 o 
  11   2   5       16.34       17.88      2.87 o 
  12   2   5        0.51        0.70      4.28 o 
  13   2   5        1.41       -0.03      4.01 o 
 -14   3   5        0.14       -1.00      3.78 o 
 -13   3   5        1.59        3.78      4.27 o 
 -12   3   5        6.20       -2.52      3.51 o 
 -11   3   5        3.47        5.40      3.86 o 
 -10   3   5        0.49        3.01      4.43 o 
  -9   3   5      159.78      139.30      7.55 o 
  -8   3   5      541.07      569.09      9.00 o 
  -7   3   5       59.00       63.10      3.39 o 
  -6   3   5        4.36        1.05      1.03 o 
  -5   3   5      259.48      254.54      4.21 o 
  -4   3   5     1640.71     1825.21     13.67 o 
  -3   3   5      263.25      297.00      3.85 o 
  -2   3   5     7857.27     8804.96     71.51 o 
  -1   3   5      570.96      569.97      6.30 o 
   0   3   5        0.16       -0.21      0.36 o 
   1   3   5      923.51      956.48      7.92 o 
   2   3   5     2560.89     2752.31     24.65 o 
   3   3   5      365.72      376.50      4.45 o 
   4   3   5      532.93      588.73      5.77 o 
   5   3   5       23.28       33.91      1.52 o 
   6   3   5        1.62        3.40      1.15 o 
   7   3   5       71.19       67.21      3.28 o 
   8   3   5       21.20       24.15      2.69 o 
   9   3   5       27.18       30.08      3.86 o 
  10   3   5       11.19        8.49      4.56 o 
  11   3   5        8.72        5.67      4.60 o 
  12   3   5       11.98        9.17      5.31 o 
  13   3   5        2.97        5.20      5.43 o 
 -14   4   5        2.93        2.31      4.94 o 
 -13   4   5        1.57        8.05      4.97 o 
 -12   4   5       32.46       28.35      6.77 o 
 -11   4   5        0.94       -1.56      3.62 o 
 -10   4   5      182.02      191.39      9.88 o 
  -9   4   5       10.51        8.56      2.35 o 
  -8   4   5      734.16      724.34     11.00 o 
  -7   4   5       24.43       24.70      2.05 o 
  -6   4   5       58.45       56.24      2.57 o 
  -5   4   5       32.08       32.11      1.53 o 
  -4   4   5     4002.51     4228.04     29.18 o 
  -3   4   5      921.71      868.92      7.33 o 
  -2   4   5     3946.85     4317.13     30.75 o 
  -1   4   5      995.73     1015.60      8.04 o 
   0   4   5       42.82       49.66      1.07 o 
   1   4   5      356.94      390.95      4.59 o 
   2   4   5        8.54       14.06      0.90 o 
   3   4   5      364.20      362.29      3.89 o 
   4   4   5       51.01       38.77      1.52 o 
   5   4   5      113.01      113.26      2.14 o 
   6   4   5       13.71       16.75      1.47 o 
   7   4   5       95.26       93.24      3.10 o 
   8   4   5       40.90       37.30      5.05 o 
   9   4   5       37.25       33.91      9.80 o 
  10   4   5        7.72        2.35      4.59 o 
  11   4   5       11.25       14.90      5.97 o 
  12   4   5        0.09        1.18      4.65 o 
  13   4   5        0.56       -0.79      5.22 o 
 -13   5   5        3.90       16.45      6.36 o 
 -12   5   5        4.71        8.03      5.22 o 
 -11   5   5       17.28       23.41      6.66 o 
 -10   5   5        0.00       -2.81      3.25 o 
  -9   5   5       17.35       22.35      3.00 o 
  -8   5   5        2.00        2.05      1.49 o 
  -7   5   5        6.88        5.83      1.58 o 
  -6   5   5     1311.00     1270.07     13.67 o 
  -5   5   5       31.74       22.78      1.65 o 
  -4   5   5      302.76      354.93      3.90 o 
  -3   5   5       35.29       42.98      1.48 o 
  -2   5   5      354.64      346.19      4.11 o 
  -1   5   5       66.81       92.12      1.76 o 
   0   5   5       45.04       44.82      1.51 o 
   1   5   5      862.75      869.54      7.05 o 
   2   5   5      948.45      981.14      8.21 o 
   3   5   5      301.91      286.92      3.26 o 
   4   5   5       47.59       42.73      1.36 o 
   5   5   5       74.14       77.19      2.12 o 
   6   5   5       36.08       36.74      2.64 o 
   7   5   5        8.02        3.22      2.12 o 
   8   5   5       15.06       15.03      3.02 o 
   9   5   5        3.75        4.09      3.11 o 
  10   5   5        5.19        3.17      4.71 o 
  11   5   5        5.39        7.70      5.47 o 
  12   5   5        9.80        6.96      5.60 o 
 -13   6   5        7.86       17.42      6.52 o 
 -12   6   5        9.24        2.15      4.56 o 
 -11   6   5        6.40        2.34      4.54 o 
 -10   6   5      202.73      209.64     14.38 o 
  -9   6   5        0.69        2.02      2.14 o 
  -8   6   5      439.14      421.28     15.20 o 
  -7   6   5       27.71       20.14      3.19 o 
  -6   6   5      902.92      909.48     13.17 o 
  -5   6   5      452.61      439.97      6.63 o 
  -4   6   5        2.98        4.68      0.83 o 
  -3   6   5        7.07        6.03      0.83 o 
  -2   6   5     2823.71     3004.62     22.58 o 
  -1   6   5      533.67      516.41      5.67 o 
   0   6   5       25.23       27.90      1.13 o 
   1   6   5      222.80      211.67      2.63 o 
   2   6   5       95.96       80.96      1.75 o 
   3   6   5       30.01       35.38      1.33 o 
   4   6   5       25.71       30.74      1.28 o 
   5   6   5      202.60      203.68      3.28 o 
   6   6   5      116.04       83.76      4.27 o 
   7   6   5       24.27       26.87      3.69 o 
   8   6   5       39.62       39.04      4.72 o 
   9   6   5       27.46       33.52      5.47 o 
  10   6   5       13.02       17.60      6.79 o 
  11   6   5        4.83        2.48      5.05 o 
  12   6   5        4.17        5.46      6.05 o 
 -12   7   5        3.64        6.10      5.38 o 
 -11   7   5        0.70       -1.24      4.55 o 
 -10   7   5        0.65       -1.11      4.45 o 
  -9   7   5        7.49       11.42      2.94 o 
  -8   7   5        2.69        3.53      2.39 o 
  -7   7   5       49.79       48.63      4.29 o 
  -6   7   5       92.38       99.74      6.72 o 
  -5   7   5        7.22        5.78      1.54 o 
  -4   7   5     1556.14     1598.39     14.30 o 
  -3   7   5       43.94       47.11      2.13 o 
  -2   7   5      111.40      139.88      3.01 o 
  -1   7   5       16.32       20.47      2.08 o 
   0   7   5        1.03        2.01      0.83 o 
   1   7   5      204.94      210.00      3.08 o 
   2   7   5      198.12      226.72      3.21 o 
   3   7   5       57.93       58.68      1.95 o 
   4   7   5        8.31        9.30      1.13 o 
   5   7   5      199.52      181.83      3.95 o 
   6   7   5       15.46       21.28      4.26 o 
   7   7   5       23.45       19.39      3.34 o 
   8   7   5       29.95       28.23      5.67 o 
   9   7   5        8.70       10.30      5.66 o 
  10   7   5        0.09       -0.99      4.22 o 
  11   7   5        4.32        4.42      5.83 o 
  12   7   5       11.03       21.07      7.74 o 
 -12   8   5        0.48       -0.26      5.24 o 
 -11   8   5        4.70       -0.04      5.00 o 
 -10   8   5      122.64       97.76      9.14 o 
  -9   8   5        6.25        9.65      3.53 o 
  -8   8   5        5.23       15.58      3.47 o 
  -7   8   5       17.32       16.16      3.07 o 
  -6   8   5       13.04        9.86      5.97 o 
  -5   8   5       55.29       52.97      5.03 o 
  -4   8   5      380.63      392.05     11.88 o 
  -3   8   5      560.24      514.20      8.84 o 
  -2   8   5      111.89      101.07      3.71 o 
  -1   8   5      102.58      100.11      3.94 o 
   0   8   5        2.42        2.44      1.45 o 
   1   8   5       22.78       22.32      2.06 o 
   2   8   5       25.87       20.77      1.99 o 
   3   8   5        1.70        1.58      1.26 o 
   4   8   5      547.51      537.71     10.11 o 
   5   8   5       34.80       33.45      2.17 o 
   6   8   5       23.78       28.68      5.12 o 
   7   8   5        5.73       16.56      4.26 o 
   8   8   5        2.98        0.44      2.54 o 
   9   8   5       21.62       27.06      5.44 o 
  10   8   5       99.43      127.76     15.33 o 
  11   8   5        2.53        1.83      6.00 o 
 -11   9   5       10.49       17.93      7.39 o 
 -10   9   5        0.36       -1.55      4.39 o 
  -9   9   5        2.94       -1.64      3.70 o 
  -8   9   5      160.77      160.36     12.36 o 
  -7   9   5        7.81        4.08      3.14 o 
  -6   9   5       17.59       18.91      4.75 o 
  -5   9   5        3.19        3.53      1.87 o 
  -4   9   5      116.12      121.53      4.20 o 
  -3   9   5      165.98      170.87      5.10 o 
  -2   9   5       36.40       41.20      3.25 o 
  -1   9   5       43.44       45.85      3.21 o 
   0   9   5        2.79        3.15      1.57 o 
   1   9   5        4.46        1.00      1.65 o 
   2   9   5        3.23        5.09      1.51 o 
   3   9   5      261.06      252.30      7.67 o 
   4   9   5      119.14      117.62      5.53 o 
   5   9   5       19.89       15.17      4.00 o 
   6   9   5        0.39        1.54      4.18 o 
   7   9   5        8.05        2.96      4.77 o 
   8   9   5        7.41       -3.87      4.08 o 
   9   9   5        9.88        7.88      6.63 o 
 -10  10   5       47.11       32.75      7.02 o 
  -9  10   5        8.31       18.01      8.66 o 
  -8  10   5       13.49       11.04      4.92 o 
  -7  10   5       29.49       42.20      8.47 o 
  -6  10   5        6.37        1.50      3.92 o 
  -5  10   5       30.66       30.49      5.23 o 
  -4  10   5        1.41        3.11      1.67 o 
  -3  10   5       45.94       47.45      4.23 o 
  -2  10   5       27.45       21.22      2.54 o 
  -1  10   5       21.59       17.16      2.42 o 
   0  10   5        0.93        2.99      1.69 o 
   1  10   5       38.39       39.93      3.66 o 
   2  10   5       88.78       86.80      4.25 o 
   3  10   5       13.70       11.46      2.20 o 
   4  10   5        7.52        6.55      3.13 o 
   5  10   5        6.99       13.58      3.18 o 
   6  10   5       14.33       21.93      7.57 o 
   7  10   5       68.40       67.35     11.69 o 
   8  10   5       28.25       34.97      9.35 o 
   9  10   5        5.31        6.04      6.48 o 
 -10  11   5        0.10       -3.44      5.90 o 
  -9  11   5       14.12        9.88      6.70 o 
  -8  11   5        4.40        6.81      5.94 o 
  -7  11   5       27.89       43.84      7.21 o 
  -6  11   5        6.14        1.70      4.11 o 
  -5  11   5        2.24       -0.01      1.75 o 
  -4  11   5       33.32       29.77      3.08 o 
  -3  11   5       44.10       42.70      3.58 o 
  -2  11   5       40.19       39.19      3.50 o 
  -1  11   5      147.17      144.01      6.74 o 
   0  11   5        0.00       -1.87      1.87 o 
   1  11   5       19.61       19.84      2.79 o 
   2  11   5        7.89        7.22      2.22 o 
   3  11   5       12.38       10.09      2.83 o 
   4  11   5       40.05       46.42      9.35 o 
   5  11   5        8.66        9.81      8.34 o 
   6  11   5        6.26        1.13      4.91 o 
   7  11   5       32.04       37.26      9.94 o 
   8  11   5        0.32       -2.63      4.46 o 
   9  11   5        4.78       10.88      7.42 o 
  -9  12   5        0.20       -6.10      6.10 o 
  -8  12   5        1.30        5.25      4.84 o 
  -7  12   5        9.69       21.59      5.95 o 
  -6  12   5        6.34        9.34      7.13 o 
  -5  12   5        7.99        2.94      2.13 o 
  -4  12   5       88.36       87.35      7.83 o 
  -3  12   5        7.84        2.52      2.16 o 
  -2  12   5       29.62       29.07      5.72 o 
  -1  12   5       19.91       16.66      4.20 o 
   0  12   5       12.60       11.37      2.75 o 
   1  12   5      121.72      128.24      5.85 o 
   2  12   5       36.45       35.21      3.57 o 
   3  12   5        2.06        1.12      1.98 o 
   4  12   5        3.13        2.55      2.47 o 
   5  12   5       27.57       37.84      9.35 o 
   6  12   5        1.41       -4.58      4.58 o 
   7  12   5        3.58        2.98      6.04 o 
   8  12   5        0.40       -5.08      5.08 o 
  -8  13   5        2.83        8.03      5.03 o 
  -7  13   5        1.06       -0.61      4.45 o 
  -6  13   5        2.70        7.59      4.91 o 
  -5  13   5       18.65       21.42      6.52 o 
  -4  13   5       22.77       19.23      3.38 o 
  -3  13   5        2.04        2.40      2.24 o 
  -2  13   5        6.25        4.20      2.54 o 
  -1  13   5       48.62       47.19      4.39 o 
   0  13   5       12.83        9.83      2.68 o 
   1  13   5        3.17        1.08      2.31 o 
   2  13   5       36.12       35.86      4.24 o 
   3  13   5       12.90       12.64      3.34 o 
   4  13   5       37.44       45.56      6.38 o 
   5  13   5       18.65       16.22      7.58 o 
   6  13   5        8.41       11.33      7.22 o 
   7  13   5        6.14       -4.65      4.65 o 
  -6  14   5        0.16        2.48      6.34 o 
  -5  14   5        2.35        8.87      9.22 o 
  -4  14   5        0.32        0.17      2.42 o 
  -3  14   5       15.70       20.58      3.42 o 
  -2  14   5       66.88       75.21      5.38 o 
  -1  14   5        7.81        8.00      2.83 o 
   0  14   5        0.07        2.80      2.53 o 
   1  14   5       27.35       29.12      3.85 o 
   2  14   5        2.42        7.28      2.71 o 
   3  14   5        5.50       10.78      3.49 o 
   4  14   5        0.52        4.22      2.98 o 
   5  14   5        2.20       -1.34      5.18 o 
  -3  15   5        2.62        4.22      3.02 o 
  -2  15   5        6.71        7.39      2.74 o 
  -1  15   5        2.50       -0.56      2.52 o 
   0  15   5        0.40        1.81      3.05 o 
   1  15   5        2.65        6.91      2.83 o 
   2  15   5        7.30        7.29      3.49 o 
 -14   0   6        0.34        3.70      2.82 o 
 -13   0   6        0.30       -1.09      2.76 o 
 -12   0   6      330.44      316.04     13.02 o 
 -11   0   6       43.83       47.76      5.09 o 
 -10   0   6      175.50      191.12      8.06 o 
  -9   0   6        0.44       -1.70      1.70 o 
  -8   0   6       12.71       13.58      2.74 o 
  -7   0   6        1.71        4.44      1.62 o 
  -6   0   6     4289.33     4607.67     50.52 o 
  -5   0   6        1.24        1.26      0.97 o 
  -4   0   6      278.32      303.30      7.64 o 
  -3   0   6       23.77       18.55      2.15 o 
  -2   0   6       31.15       31.18      2.98 o 
  -1   0   6      495.87      292.19     12.99 o 
   0   0   6    15273.51    14650.21    194.74 o 
   1   0   6       23.88       35.44      2.03 o 
   2   0   6      941.43      903.00     13.43 o 
   3   0   6      387.53      457.23      8.73 o 
   4   0   6      615.96      602.12     15.56 o 
   5   0   6      132.87      166.31      5.04 o 
   6   0   6     1585.81     1598.75     22.16 o 
   7   0   6       83.43       83.59      6.09 o 
   8   0   6       42.99       51.54      6.19 o 
   9   0   6       13.39        4.90      3.24 o 
  10   0   6       64.55       60.50      7.52 o 
  11   0   6       14.67       15.94      4.53 o 
  12   0   6        2.95        2.70      3.28 o 
  13   0   6        4.33        1.59      3.41 o 
 -14   1   6        0.12        3.18      3.71 o 
 -13   1   6        5.55        2.72      3.64 o 
 -12   1   6        0.02       -0.41      1.89 o 
 -11   1   6       36.35       39.26      3.18 o 
 -10   1   6      118.38      139.51      4.88 o 
  -9   1   6       32.13       35.03      3.18 o 
  -8   1   6        9.35       13.64      1.86 o 
  -7   1   6      109.59       99.37      2.20 o 
  -6   1   6      885.05      905.61      8.20 o 
  -5   1   6      330.77      316.18      4.86 o 
  -4   1   6      842.93      906.56     10.69 o 
  -3   1   6      400.18      367.28      4.63 o 
  -2   1   6     3711.81     4109.42     34.08 o 
  -1   1   6        7.16        8.58      0.84 o 
   0   1   6        4.34       12.02      0.71 o 
   1   1   6     1481.08     1339.94     11.12 o 
   2   1   6     1457.26     1448.85     11.82 o 
   3   1   6      150.17      140.75      2.69 o 
   4   1   6     1592.89     1670.39     15.32 o 
   5   1   6      503.92      462.76      6.53 o 
   6   1   6      413.95      441.37      7.22 o 
   7   1   6       87.03       85.60     10.12 o 
   8   1   6       37.32       39.25      4.90 o 
   9   1   6        1.31        0.51      2.00 o 
  10   1   6       14.49       19.17      3.36 o 
  11   1   6       13.41       13.20      5.73 o 
  12   1   6        9.25       12.33      5.41 o 
  13   1   6        0.07        1.36      2.19 o 
 -14   2   6       24.58       17.46      5.36 o 
 -13   2   6        1.41        0.21      3.45 o 
 -12   2   6       71.70       69.95      8.79 o 
 -11   2   6        2.77        6.27      3.17 o 
 -10   2   6      215.84      224.21      5.54 o 
  -9   2   6       35.12       33.28      1.91 o 
  -8   2   6       86.56       90.67      3.58 o 
  -7   2   6       82.48       83.07      1.98 o 
  -6   2   6     1927.58     1965.17     15.24 o 
  -5   2   6      656.43      615.15      6.13 o 
  -4   2   6     2155.13     2242.30     19.20 o 
  -3   2   6      361.38      389.61      4.62 o 
  -2   2   6     4630.21     4947.19     36.60 o 
  -1   2   6      109.92      135.86      2.18 o 
   0   2   6       71.29       88.26      1.53 o 
   1   2   6      205.02      219.07      2.98 o 
   2   2   6     1508.96     1531.29     13.64 o 
   3   2   6       45.78       42.43      1.41 o 
   4   2   6     4202.55     4514.48     36.77 o 
   5   2   6       98.52       94.29      2.59 o 
   6   2   6      378.87      392.63      6.71 o 
   7   2   6       78.23       76.15      4.87 o 
   8   2   6      139.94      130.17      5.66 o 
   9   2   6       32.28       38.36      3.90 o 
  10   2   6        0.39       -0.73      2.23 o 
  11   2   6        8.65        5.48      4.03 o 
  12   2   6        0.37        0.09      4.42 o 
  13   2   6        3.49        0.52      4.05 o 
 -14   3   6       10.47        8.80      4.88 o 
 -13   3   6        7.48       14.10      5.40 o 
 -12   3   6        0.02        0.19      3.86 o 
 -11   3   6        7.32        6.81      3.54 o 
 -10   3   6       12.84        9.67      2.61 o 
  -9   3   6        4.79        1.73      2.47 o 
  -8   3   6     1542.07     1532.32     18.12 o 
  -7   3   6       36.63       29.41      1.98 o 
  -6   3   6      708.76      719.95      8.57 o 
  -5   3   6       28.94       30.84      1.16 o 
  -4   3   6     3461.90     3789.90     28.33 o 
  -3   3   6       87.31       86.83      1.85 o 
  -2   3   6     2861.90     3230.37     24.67 o 
  -1   3   6     1618.57     1623.87     13.07 o 
   0   3   6     9838.73    10614.89     62.90 o 
   1   3   6     1675.27     1530.82     11.13 o 
   2   3   6      943.86      988.98      8.96 o 
   3   3   6      432.40      476.35      5.88 o 
   4   3   6      179.78      206.34      3.26 o 
   5   3   6      145.37      130.80      2.73 o 
   6   3   6      324.43      299.51      5.00 o 
   7   3   6        6.34        6.51      1.51 o 
   8   3   6       24.87       28.01      3.05 o 
   9   3   6       30.28       28.36      3.00 o 
  10   3   6        4.24        3.85      4.29 o 
  11   3   6        9.34        6.51      4.84 o 
  12   3   6        5.24        2.49      4.59 o 
  13   3   6        2.47        0.18      4.54 o 
 -14   4   6        3.29       -3.74      4.11 o 
 -13   4   6        2.50        0.36      4.43 o 
 -12   4   6       39.60       47.57      8.42 o 
 -11   4   6        0.69        3.61      5.14 o 
 -10   4   6       35.01       39.99      5.84 o 
  -9   4   6       27.77       24.80      3.74 o 
  -8   4   6      683.07      686.28     13.17 o 
  -7   4   6      240.88      243.53      6.66 o 
  -6   4   6       33.00       37.09      2.86 o 
  -5   4   6       78.48       84.21      2.39 o 
  -4   4   6      766.80      795.39      6.95 o 
  -3   4   6      453.54      473.87      6.46 o 
  -2   4   6      131.19      138.74      3.93 o 
  -1   4   6      705.56      726.29      6.69 o 
   0   4   6     1118.83     1181.66      8.37 o 
   1   4   6        1.93        5.75      0.98 o 
   2   4   6     1188.13     1309.92      9.82 o 
   3   4   6      524.60      512.70      6.03 o 
   4   4   6      768.65      836.41      7.04 o 
   5   4   6       88.41       91.81      2.35 o 
   6   4   6       66.87       80.16      2.66 o 
   7   4   6        3.91        4.65      1.06 o 
   8   4   6      121.65      117.43     11.49 o 
   9   4   6       80.10       71.16      7.14 o 
  10   4   6      115.78      133.93     11.52 o 
  11   4   6        9.23       18.75      6.54 o 
  12   4   6       19.46       21.02      6.77 o 
 -13   5   6        0.11       -0.14      4.39 o 
 -12   5   6        0.01       -2.35      4.17 o 
 -11   5   6        8.28       12.21      5.17 o 
 -10   5   6       12.19        2.35      4.20 o 
  -9   5   6       33.52       30.04      5.64 o 
  -8   5   6        4.73        4.35      1.73 o 
  -7   5   6       17.22        8.01      2.52 o 
  -6   5   6     4314.49     4555.59     41.12 o 
  -5   5   6       26.94       33.31      1.80 o 
  -4   5   6      236.65      344.95      4.10 o 
  -3   5   6       62.66       65.80      1.96 o 
  -2   5   6      290.91      291.89      3.54 o 
  -1   5   6      409.16      426.45      7.33 o 
   0   5   6     6383.54     6571.97     41.75 o 
   1   5   6      146.57      144.13      2.22 o 
   2   5   6       64.34       66.42      1.73 o 
   3   5   6        3.10        2.58      0.77 o 
   4   5   6      166.37      158.97      2.49 o 
   5   5   6        2.26        0.95      0.94 o 
   6   5   6       78.53       75.37      2.38 o 
   7   5   6        2.98        7.65      2.73 o 
   8   5   6       11.98       11.95      4.86 o 
   9   5   6       25.28       22.73      7.30 o 
  10   5   6        2.04       -2.30      3.56 o 
  11   5   6        2.66        6.64      5.24 o 
  12   5   6       14.86       16.07      6.70 o 
 -13   6   6        0.27        2.06      5.18 o 
 -12   6   6        0.40        1.46      4.67 o 
 -11   6   6        3.59        3.33      4.37 o 
 -10   6   6       52.09       51.04      9.33 o 
  -9   6   6        4.98        4.23      1.95 o 
  -8   6   6       27.35       24.55      3.32 o 
  -7   6   6      125.13      128.33      4.77 o 
  -6   6   6        6.66        3.62      3.01 o 
  -5   6   6      889.45      828.77      9.39 o 
  -4   6   6       16.50       18.00      1.18 o 
  -3   6   6       21.48       20.98      1.22 o 
  -2   6   6       63.64       76.02      1.88 o 
  -1   6   6      182.83      175.41      2.64 o 
   0   6   6       61.74      101.55      2.02 o 
   1   6   6      382.06      390.76      3.96 o 
   2   6   6      174.75      165.50      2.71 o 
   3   6   6      105.92      108.67      2.12 o 
   4   6   6      281.20      322.35      4.00 o 
   5   6   6      273.92      270.76      3.68 o 
   6   6   6      128.98      112.08      4.80 o 
   7   6   6       14.34        5.83      2.42 o 
   8   6   6       74.78       79.51      6.22 o 
   9   6   6       19.18       28.59      5.36 o 
  10   6   6        6.61       14.75      6.35 o 
  11   6   6        1.19       -4.39      4.39 o 
  12   6   6       46.59       29.44      8.54 o 
 -12   7   6        0.34       -3.51      4.22 o 
 -11   7   6        1.41       -3.50      4.17 o 
 -10   7   6       19.81       27.62      7.46 o 
  -9   7   6        9.49       13.33      5.05 o 
  -8   7   6       32.23       29.31      3.75 o 
  -7   7   6       10.66        8.46      2.50 o 
  -6   7   6        5.07        5.33      2.52 o 
  -5   7   6      190.26      205.33      3.74 o 
  -4   7   6      148.15      136.71      5.58 o 
  -3   7   6       66.60       59.75      2.25 o 
  -2   7   6      925.02      967.65      9.35 o 
  -1   7   6       97.60      110.26      2.94 o 
   0   7   6      187.06      203.39      3.60 o 
   1   7   6       13.71       11.40      1.01 o 
   2   7   6      343.00      339.30      4.07 o 
   3   7   6       90.81       87.78      2.40 o 
   4   7   6       17.21       15.46      1.51 o 
   5   7   6        9.95        8.38      1.64 o 
   6   7   6       38.04       44.86      4.60 o 
   7   7   6       23.87       21.85      3.55 o 
   8   7   6       34.95       34.47      4.49 o 
   9   7   6        7.82        7.92      5.43 o 
  10   7   6        2.58        1.21      5.02 o 
  11   7   6        8.54        5.89      6.17 o 
 -12   8   6        5.89        7.89      5.86 o 
 -11   8   6        5.90       11.99      6.41 o 
 -10   8   6        1.56       -0.94      2.99 o 
  -9   8   6       32.77       33.86      4.77 o 
  -8   8   6        2.37       -2.57      2.69 o 
  -7   8   6       20.11       18.24      4.02 o 
  -6   8   6        2.97       -1.04      2.52 o 
  -5   8   6       42.98       44.61      1.87 o 
  -4   8   6       76.40       69.56      3.48 o 
  -3   8   6      123.99      106.48      3.91 o 
  -2   8   6      560.95      588.09      9.75 o 
  -1   8   6       16.63       16.22      2.06 o 
   0   8   6      179.32      163.87      4.44 o 
   1   8   6      164.32      155.15      4.60 o 
   2   8   6       28.46       30.23      2.59 o 
   3   8   6      191.98      184.85      4.91 o 
   4   8   6       19.68        8.10      2.14 o 
   5   8   6       50.31       45.94      3.93 o 
   6   8   6      167.90      162.18     12.86 o 
   7   8   6       38.68       43.33      8.76 o 
   8   8   6        0.96        4.77      3.74 o 
   9   8   6       11.39       19.46      7.02 o 
  10   8   6       36.92       39.44      9.21 o 
  11   8   6       26.68       17.40      7.69 o 
 -11   9   6        9.91       14.46      7.18 o 
 -10   9   6       12.12        8.49      4.86 o 
  -9   9   6       37.26       57.49      7.61 o 
  -8   9   6        7.71        7.38      4.32 o 
  -7   9   6        1.27       -1.89      2.86 o 
  -6   9   6       30.96       26.69      4.53 o 
  -5   9   6       41.11       33.59      5.50 o 
  -4   9   6      106.92      122.99      4.38 o 
  -3   9   6      149.96      150.07      4.82 o 
  -2   9   6       69.30       49.06      3.31 o 
  -1   9   6        9.35        6.31      1.58 o 
   0   9   6       69.04       67.55      5.64 o 
   1   9   6       12.56       14.56      2.06 o 
   2   9   6       35.02       39.65      3.03 o 
   3   9   6      269.72      256.78      6.18 o 
   4   9   6       56.96       55.56      4.38 o 
   5   9   6       17.35       12.63      2.55 o 
   6   9   6        6.08        9.13      5.41 o 
   7   9   6        7.18       22.25      7.14 o 
   8   9   6        2.07        7.59      5.81 o 
   9   9   6       16.81        7.42      6.78 o 
 -10  10   6        7.10        7.18      5.21 o 
  -9  10   6       15.77       23.95     10.91 o 
  -8  10   6       71.66       84.62      9.17 o 
  -7  10   6       12.55       12.83      4.74 o 
  -6  10   6      134.22      141.62      8.17 o 
  -5  10   6       18.18       10.68      2.57 o 
  -4  10   6       19.93       17.12      2.29 o 
  -3  10   6       56.04       60.89      3.99 o 
  -2  10   6        6.65        5.73      2.68 o 
  -1  10   6       38.08       42.79      4.22 o 
   0  10   6      281.20      274.08      6.42 o 
   1  10   6        0.08       -0.70      1.62 o 
   2  10   6      263.59      240.83      6.40 o 
   3  10   6       26.72       27.12      2.77 o 
   4  10   6       10.36        7.52      5.10 o 
   5  10   6       12.58        8.66      2.49 o 
   6  10   6       20.89       16.92      6.54 o 
   7  10   6        3.61        4.16      5.59 o 
   8  10   6       96.92      135.85     15.99 o 
   9  10   6        3.17        2.27      5.77 o 
 -10  11   6        4.18        7.96      5.18 o 
  -9  11   6        0.62        8.17      5.88 o 
  -8  11   6        9.19        7.81      4.71 o 
  -7  11   6       42.60       56.13     17.78 o 
  -6  11   6        3.67       -2.87      3.64 o 
  -5  11   6       22.64       29.25      3.11 o 
  -4  11   6       28.56       30.04      2.86 o 
  -3  11   6       43.44       39.06      3.26 o 
  -2  11   6       24.21       26.54      2.87 o 
  -1  11   6       37.90       36.99      3.22 o 
   0  11   6       39.06       41.92      3.71 o 
   1  11   6       77.35       88.38      6.08 o 
   2  11   6        1.48       -0.11      1.86 o 
   3  11   6        0.45        1.35      1.75 o 
   4  11   6       12.44       18.63      3.11 o 
   5  11   6       31.89       35.52      4.02 o 
   6  11   6       28.89       23.10      8.16 o 
   7  11   6        5.10        3.64      6.18 o 
   8  11   6       32.61       51.18     11.14 o 
   9  11   6       19.59       27.29      8.87 o 
  -9  12   6        0.30        2.79      5.09 o 
  -8  12   6        0.78       -1.37      3.91 o 
  -7  12   6        0.06        1.47      4.60 o 
  -6  12   6        1.47       -1.13      3.52 o 
  -5  12   6       11.03        7.49      2.44 o 
  -4  12   6       29.69       40.61      3.93 o 
  -3  12   6        0.48       -0.67      1.97 o 
  -2  12   6       22.65       23.53      3.43 o 
  -1  12   6       78.24       86.10      5.30 o 
   0  12   6      136.30      143.43      6.23 o 
   1  12   6       16.41        8.97      2.57 o 
   2  12   6       15.78       17.42      2.85 o 
   3  12   6        2.06       -0.15      3.14 o 
   4  12   6        0.31       -0.89      2.20 o 
   5  12   6       18.83       22.77      3.35 o 
   6  12   6       33.97       29.18      9.39 o 
   7  12   6        4.47       -0.99      5.72 o 
   8  12   6       10.72        3.92      6.79 o 
  -8  13   6       28.82       38.44     11.00 o 
  -7  13   6        0.85        5.64      4.70 o 
  -6  13   6        0.02        1.68      4.67 o 
  -5  13   6        4.88        7.04      2.48 o 
  -4  13   6        2.80        3.89      2.48 o 
  -3  13   6       18.50       25.85      3.33 o 
  -2  13   6        1.22       -0.96      2.24 o 
  -1  13   6        4.48        4.16      2.44 o 
   0  13   6        0.07       -1.06      2.02 o 
   1  13   6       29.74       29.01      3.73 o 
   2  13   6       11.26       14.34      3.02 o 
   3  13   6        4.32        5.31      2.97 o 
   4  13   6       36.60       38.87      4.59 o 
   5  13   6       10.37       21.81      8.17 o 
   6  13   6        2.62       -4.63      5.78 o 
  -6  14   6        1.89        7.72      5.26 o 
  -5  14   6        6.46        4.82      5.10 o 
  -4  14   6        0.23       -0.84      2.41 o 
  -3  14   6       10.71        8.38      2.86 o 
  -2  14   6        9.17       11.96      3.03 o 
  -1  14   6       17.42       16.38      3.31 o 
   0  14   6        0.00       -2.17      2.17 o 
   1  14   6        6.14       10.60      2.94 o 
   2  14   6        3.71        1.92      2.39 o 
   3  14   6       13.32       13.70      3.53 o 
   4  14   6        2.71       -1.25      2.48 o 
   5  14   6        0.01        4.08      6.63 o 
  -3  15   6        3.31        5.17      3.37 o 
  -2  15   6        7.62        5.10      2.94 o 
  -1  15   6        1.79        3.01      2.68 o 
   0  15   6       33.62       30.55      4.45 o 
   1  15   6        2.03        3.10      2.77 o 
   2  15   6       11.35       13.14      3.96 o 
 -14   1   7        0.00       -0.13      3.42 o 
 -13   1   7        5.02        6.45      3.91 o 
 -12   1   7        7.11        4.04      2.71 o 
 -11   1   7        8.15        9.55      2.06 o 
 -10   1   7      451.57      496.25     11.34 o 
  -9   1   7       40.75       35.95      2.90 o 
  -8   1   7      296.80      314.55      6.90 o 
  -7   1   7       36.40       41.22      1.65 o 
  -6   1   7       11.06       17.41      1.20 o 
  -5   1   7       61.51       54.65      2.01 o 
  -4   1   7     3430.70     3764.05     33.48 o 
  -3   1   7     1106.20     1097.80     10.15 o 
  -2   1   7     3369.57     3732.70     29.04 o 
  -1   1   7     1396.70     1253.20     10.20 o 
   0   1   7       36.28       36.45      1.07 o 
   1   1   7      155.26      142.15      1.99 o 
   2   1   7     1668.80     2030.88     16.44 o 
   3   1   7     1119.46     1054.51      8.87 o 
   4   1   7      165.32      187.02      3.93 o 
   5   1   7       53.00       50.86      1.48 o 
   6   1   7       45.82       51.82      2.16 o 
   7   1   7       66.96       65.48      6.48 o 
   8   1   7        6.93        9.69      2.72 o 
   9   1   7       85.65       79.09      5.34 o 
  10   1   7       65.12       52.01      4.97 o 
  11   1   7        4.19        4.89      2.57 o 
  12   1   7        1.36       -0.64      2.21 o 
  13   1   7        0.02        2.94      2.44 o 
 -14   2   7        1.01        0.95      3.79 o 
 -13   2   7        2.40       -2.49      3.19 o 
 -12   2   7        2.34        6.03      4.38 o 
 -11   2   7        1.64        4.27      5.63 o 
 -10   2   7      267.44      276.75      6.41 o 
  -9   2   7       93.38       97.93      3.02 o 
  -8   2   7      381.77      402.57      5.42 o 
  -7   2   7       12.57       10.09      0.99 o 
  -6   2   7      327.49      329.57      3.96 o 
  -5   2   7      358.39      381.54      4.21 o 
  -4   2   7      342.54      436.31      4.91 o 
  -3   2   7      850.35      777.09      7.32 o 
  -2   2   7      640.31      577.45      5.64 o 
  -1   2   7      387.95      398.01      4.00 o 
   0   2   7      111.22      102.15      1.55 o 
   1   2   7      274.06      273.90      5.20 o 
   2   2   7       41.79       46.96      1.50 o 
   3   2   7      669.65      720.91      7.04 o 
   4   2   7      532.65      525.03      6.60 o 
   5   2   7       44.96       47.45      2.26 o 
   6   2   7       11.69       17.50      2.10 o 
   7   2   7       94.48       88.47      4.76 o 
   8   2   7       13.29       13.90      4.07 o 
   9   2   7       40.69       40.63      4.27 o 
  10   2   7       47.99       50.33      4.68 o 
  11   2   7       14.59       15.12      3.28 o 
  12   2   7        6.16       13.06      2.73 o 
  13   2   7        0.25        4.19      4.46 o 
 -14   3   7        0.07        1.25      4.29 o 
 -13   3   7        0.39        8.21      4.69 o 
 -12   3   7        6.77        3.92      4.21 o 
 -11   3   7        7.39        4.94      4.36 o 
 -10   3   7        0.57        2.34      2.13 o 
  -9   3   7       22.57       18.50      2.57 o 
  -8   3   7      229.04      248.97      5.70 o 
  -7   3   7       14.93       13.32      2.01 o 
  -6   3   7       15.13       16.17      0.94 o 
  -5   3   7      105.46      100.44      1.95 o 
  -4   3   7      689.44      804.72      7.86 o 
  -3   3   7      347.41      337.42      3.84 o 
  -2   3   7     2537.81     2666.66     20.79 o 
  -1   3   7      822.74      798.07      8.73 o 
   0   3   7       81.28       92.45      1.65 o 
   1   3   7      220.48      212.86      2.83 o 
   2   3   7      822.79      898.20      8.50 o 
   3   3   7      498.63      535.52      6.02 o 
   4   3   7       52.11       53.64      1.70 o 
   5   3   7      116.02      125.55      2.82 o 
   6   3   7       99.96       98.30      3.93 o 
   7   3   7        7.79        7.83      2.24 o 
   8   3   7      118.19      103.14      4.97 o 
   9   3   7        4.78        3.36      2.97 o 
  10   3   7       45.44       36.62      3.55 o 
  11   3   7        2.54        9.64      5.43 o 
  12   3   7        0.57        3.26      5.02 o 
  13   3   7        0.13       -4.34      4.34 o 
 -14   4   7        6.57        3.77      5.14 o 
 -13   4   7        0.56        2.74      4.43 o 
 -12   4   7       30.02       33.82      7.44 o 
 -11   4   7        4.92        5.25      5.14 o 
 -10   4   7        0.33        1.40      4.12 o 
  -9   4   7       68.03       59.86      4.60 o 
  -8   4   7        0.72       -1.46      1.46 o 
  -7   4   7      587.57      543.70      8.29 o 
  -6   4   7       13.61       16.69      1.68 o 
  -5   4   7       43.72       39.08      1.34 o 
  -4   4   7      623.78      624.14      6.02 o 
  -3   4   7        6.65        2.38      0.75 o 
  -2   4   7       11.01        7.42      0.81 o 
  -1   4   7        0.95        1.65      0.92 o 
   0   4   7       50.35       49.53      1.40 o 
   1   4   7      208.80      216.23      2.65 o 
   2   4   7      971.26     1064.76      8.45 o 
   3   4   7       38.39       40.10      1.66 o 
   4   4   7       62.74       74.32      1.85 o 
   5   4   7       13.31       14.31      1.30 o 
   6   4   7       54.67       61.02      3.91 o 
   7   4   7        4.21        4.08      1.69 o 
   8   4   7       42.92       49.55      3.14 o 
   9   4   7        3.71        7.10      3.54 o 
  10   4   7       83.51       84.43     10.97 o 
  11   4   7        7.15        8.14      5.57 o 
  12   4   7        8.26        1.18      5.13 o 
 -13   5   7        0.07        2.07      4.86 o 
 -12   5   7        6.74        0.67      4.51 o 
 -11   5   7        4.09        5.52      4.86 o 
 -10   5   7       38.37       24.54      6.37 o 
  -9   5   7       11.73        7.09      2.46 o 
  -8   5   7       28.32       29.52      3.11 o 
  -7   5   7      238.58      242.69      5.48 o 
  -6   5   7      310.56      375.62      6.24 o 
  -5   5   7      157.70      146.46      2.48 o 
  -4   5   7       43.20       41.85      1.37 o 
  -3   5   7       67.29       72.10      2.00 o 
  -2   5   7     1191.22     1216.72     11.25 o 
  -1   5   7      209.54      192.07      3.23 o 
   0   5   7        7.15        5.87      0.97 o 
   1   5   7      440.93      459.55      4.76 o 
   2   5   7       62.33       65.77      1.73 o 
   3   5   7       33.42       35.97      1.63 o 
   4   5   7       81.08       96.58      2.06 o 
   5   5   7        4.12        2.84      0.89 o 
   6   5   7       75.45       97.86      3.03 o 
   7   5   7       25.35       24.41      2.29 o 
   8   5   7       16.16       17.10      7.11 o 
   9   5   7        1.25        3.11      3.30 o 
  10   5   7        3.37        8.50      5.69 o 
  11   5   7       13.09       10.83      6.22 o 
  12   5   7       13.19       23.32      7.55 o 
 -13   6   7        3.00        3.07      5.17 o 
 -12   6   7        9.60        8.55      5.57 o 
 -11   6   7       20.04       28.25      7.36 o 
 -10   6   7        0.26       -0.74      4.25 o 
  -9   6   7        6.29        3.13      2.36 o 
  -8   6   7       27.05       25.26      4.50 o 
  -7   6   7       21.89       22.38      2.71 o 
  -6   6   7       13.17       14.04      2.16 o 
  -5   6   7       23.65       15.63      1.23 o 
  -4   6   7      755.42      815.81      8.08 o 
  -3   6   7       27.02       28.15      1.46 o 
  -2   6   7       64.60       52.94      1.83 o 
  -1   6   7      539.19      551.73      6.07 o 
   0   6   7        1.31        0.78      0.68 o 
   1   6   7      173.44      152.37      2.53 o 
   2   6   7      739.20      804.61      7.12 o 
   3   6   7      107.88      120.14      2.41 o 
   4   6   7       64.95       58.21      2.16 o 
   5   6   7       16.49       15.71      1.61 o 
   6   6   7        3.49        3.51      1.07 o 
   7   6   7      139.88      141.46      6.69 o 
   8   6   7       82.26       97.50      7.63 o 
   9   6   7        3.93       12.97      4.12 o 
  10   6   7        3.75        2.57      4.55 o 
  11   6   7        0.26       -0.88      5.09 o 
  12   6   7        1.19       -2.30      5.27 o 
 -12   7   7        4.04        6.22      5.77 o 
 -11   7   7       21.44       26.59      8.06 o 
 -10   7   7       19.21       14.71      6.29 o 
  -9   7   7        1.23        4.00      2.79 o 
  -8   7   7      173.29      170.91      7.98 o 
  -7   7   7       51.75       38.38      4.01 o 
  -6   7   7      114.75      141.48      5.86 o 
  -5   7   7      200.45      200.39      3.35 o 
  -4   7   7        1.89        2.64      0.97 o 
  -3   7   7      132.96      138.24      3.08 o 
  -2   7   7      228.00      246.73      4.19 o 
  -1   7   7       27.98       24.21      1.42 o 
   0   7   7       82.13       81.88      2.25 o 
   1   7   7      343.15      349.98      3.98 o 
   2   7   7       28.67       32.31      1.56 o 
   3   7   7       19.75       19.81      1.75 o 
   4   7   7       46.65       61.15      2.57 o 
   5   7   7        4.10        2.47      1.49 o 
   6   7   7       33.09       26.07      4.72 o 
   7   7   7        5.61        3.60      2.43 o 
   8   7   7        3.29        6.86      2.77 o 
   9   7   7       19.12       21.38      7.05 o 
  10   7   7        4.79        1.78      5.21 o 
  11   7   7        5.14        1.84      5.26 o 
 -12   8   7        0.39       -2.50      4.94 o 
 -11   8   7       13.88       28.29      8.22 o 
 -10   8   7       29.46       38.14      5.35 o 
  -9   8   7       12.95       12.86      3.61 o 
  -8   8   7        8.05       10.12      3.32 o 
  -7   8   7        2.31       -1.18      2.76 o 
  -6   8   7       14.27       14.82      3.68 o 
  -5   8   7      100.81      100.33      4.22 o 
  -4   8   7        4.72        6.15      1.97 o 
  -3   8   7       80.85       86.23      3.62 o 
  -2   8   7       12.26       11.52      1.76 o 
  -1   8   7       82.74       81.41      3.95 o 
   0   8   7        5.01        2.54      1.34 o 
   1   8   7       66.30       72.98      3.85 o 
   2   8   7       33.91       32.20      3.71 o 
   3   8   7       22.41       25.61      2.47 o 
   4   8   7      114.27      109.41      5.26 o 
   5   8   7       42.75       37.84      3.76 o 
   6   8   7      114.48      124.77     13.83 o 
   7   8   7       21.80       33.74      8.16 o 
   8   8   7       46.19       62.28     10.61 o 
   9   8   7        5.00        0.36      5.25 o 
  10   8   7       13.09        2.40      5.79 o 
  11   8   7        9.11        7.46      6.58 o 
 -11   9   7        0.31        5.64      5.75 o 
 -10   9   7       30.37       28.18      6.49 o 
  -9   9   7       45.05       67.45      8.25 o 
  -8   9   7        0.78        1.02      3.75 o 
  -7   9   7       11.44       13.70      3.96 o 
  -6   9   7       50.90       45.66      5.38 o 
  -5   9   7       59.74       46.68      5.38 o 
  -4   9   7      101.01       96.91      4.05 o 
  -3   9   7      104.54      100.02      4.28 o 
  -2   9   7        5.11        4.69      1.63 o 
  -1   9   7       26.52       20.78      2.26 o 
   0   9   7        3.33        1.50      1.38 o 
   1   9   7       35.16       31.55      2.86 o 
   2   9   7       51.40       60.44      3.70 o 
   3   9   7       85.04       91.26      4.23 o 
   4   9   7       35.27       35.13      3.60 o 
   5   9   7       29.18       26.30      3.38 o 
   6   9   7        4.77        6.82      5.55 o 
   7   9   7       14.39       23.10      7.25 o 
   8   9   7        4.49        8.36      5.72 o 
   9   9   7        7.22        1.33      5.61 o 
 -10  10   7        5.39       -3.79      3.79 o 
  -9  10   7        0.04        5.53      6.80 o 
  -8  10   7        2.07        3.27      4.53 o 
  -7  10   7       12.80       10.71      4.59 o 
  -6  10   7       21.60       44.51      5.75 o 
  -5  10   7       13.58       15.80      4.25 o 
  -4  10   7       69.09       71.45      3.72 o 
  -3  10   7      222.25      220.54      5.77 o 
  -2  10   7       75.39       83.42      4.11 o 
  -1  10   7        0.07        0.82      1.44 o 
   0  10   7       14.56        8.29      2.15 o 
   1  10   7       32.46       36.39      3.78 o 
   2  10   7       22.22       11.67      2.37 o 
   3  10   7        4.70        4.09      1.86 o 
   4  10   7       17.34       14.65      3.67 o 
   5  10   7       12.16       12.43      2.79 o 
   6  10   7        0.62        0.44      4.59 o 
   7  10   7        8.12        9.31      6.17 o 
   8  10   7       56.39       42.74      9.98 o 
   9  10   7       29.27       26.77      9.10 o 
 -10  11   7       26.82       19.45      6.02 o 
  -9  11   7        0.39        3.36      6.21 o 
  -8  11   7        0.60        6.23      4.57 o 
  -7  11   7        7.22       16.87      6.42 o 
  -6  11   7        0.93        6.31      4.53 o 
  -5  11   7       17.76       26.07      3.09 o 
  -4  11   7        1.88        0.45      1.68 o 
  -3  11   7       15.03       14.64      2.68 o 
  -2  11   7       15.26       17.26      2.80 o 
  -1  11   7      153.51      149.93      5.26 o 
   0  11   7        1.69        2.41      2.05 o 
   1  11   7       80.72       82.17      7.38 o 
   2  11   7       15.68       20.36      2.82 o 
   3  11   7       14.06       12.47      2.43 o 
   4  11   7       18.62       19.90      3.23 o 
   5  11   7        0.54        2.39      2.36 o 
   6  11   7        1.51        0.61      5.18 o 
   7  11   7       13.44        0.65      5.48 o 
   8  11   7       18.12       21.82      8.83 o 
   9  11   7        7.83        7.29      6.78 o 
  -9  12   7        0.02       -3.85      6.68 o 
  -8  12   7        9.32        3.43      4.84 o 
  -7  12   7        7.78       11.78      5.40 o 
  -6  12   7        0.35       -1.82      3.48 o 
  -5  12   7       23.94       24.54      3.52 o 
  -4  12   7       27.63       31.35      3.43 o 
  -3  12   7        0.10       -0.72      1.75 o 
  -2  12   7       48.77       46.07      5.00 o 
  -1  12   7       13.96        9.07      3.70 o 
   0  12   7       18.29       16.53      2.98 o 
   1  12   7       23.15       28.21      3.53 o 
   2  12   7        3.21        4.60      2.22 o 
   3  12   7        0.79        2.25      2.34 o 
   4  12   7       17.62       11.42      3.09 o 
   5  12   7        2.53        3.01      2.34 o 
   6  12   7       44.74       33.82      9.78 o 
   7  12   7        6.85        5.54      6.57 o 
  -7  13   7        2.01        0.30      4.44 o 
  -6  13   7        4.61        0.99      4.17 o 
  -5  13   7        1.61        7.04      3.51 o 
  -4  13   7        8.50        5.10      2.69 o 
  -3  13   7        0.09        2.00      2.32 o 
  -2  13   7       32.62       30.79      4.70 o 
  -1  13   7       40.76       50.26      4.66 o 
   0  13   7        0.54        0.83      2.24 o 
   1  13   7       16.45       14.89      3.11 o 
   2  13   7        0.13        2.27      2.36 o 
   3  13   7        6.60        8.38      3.13 o 
   4  13   7        0.93       -0.14      3.20 o 
   5  13   7        8.93       12.67      6.99 o 
   6  13   7       18.56       11.58      7.41 o 
  -6  14   7        0.49        3.01      6.36 o 
  -5  14   7        4.50       -4.35      4.35 o 
  -4  14   7       14.30       15.45      3.43 o 
  -3  14   7       14.30       10.70      2.99 o 
  -2  14   7        4.21        6.43      2.74 o 
  -1  14   7       11.67        9.42      3.14 o 
   0  14   7        2.47        0.37      2.42 o 
   1  14   7        9.07        3.91      2.60 o 
   2  14   7        1.21       -0.29      2.63 o 
   3  14   7       10.10        9.23      3.37 o 
   4  14   7       16.34       16.24      3.65 o 
  -3  15   7        5.06        2.97      2.83 o 
  -2  15   7        4.21        6.04      2.89 o 
  -1  15   7        2.01        5.41      2.88 o 
   0  15   7        0.03        2.53      2.68 o 
   1  15   7        0.59        2.38      3.10 o 
 -14   0   8        0.29        2.48      2.89 o 
 -13   0   8        0.73        1.82      2.96 o 
 -12   0   8      230.24      249.73     11.74 o 
 -11   0   8      114.26      128.88     10.08 o 
 -10   0   8      112.32      121.78      6.55 o 
  -9   0   8        8.01        8.92      2.59 o 
  -8   0   8      643.05      571.18     29.54 o 
  -7   0   8      392.68      392.70      7.65 o 
  -6   0   8      582.83      711.77     12.22 o 
  -5   0   8      346.65      304.47     10.10 o 
  -4   0   8     1545.12     1657.19     25.26 o 
  -3   0   8     1776.71     1778.76     31.79 o 
  -2   0   8      541.23      568.50      8.38 o 
  -1   0   8      699.67      639.06     12.50 o 
   0   0   8      186.38      203.03      5.33 o 
   1   0   8     2325.17     2471.53     50.63 o 
   2   0   8     3926.74     4299.85     40.19 o 
   3   0   8      215.78      245.04      5.13 o 
   4   0   8      205.31      231.20      5.18 o 
   5   0   8      713.07      666.14     10.51 o 
   6   0   8     1389.18     1342.00     33.92 o 
   7   0   8        2.62        5.56      2.70 o 
   8   0   8      403.75      444.13     16.77 o 
   9   0   8      149.39      139.11      9.46 o 
  10   0   8        2.37        1.91      3.32 o 
  11   0   8       25.23       31.06      6.26 o 
  12   0   8        1.68        1.12      3.25 o 
  13   0   8        0.02       -3.32      3.32 o 
 -14   1   8        0.22        4.32      3.70 o 
 -13   1   8        3.04        7.78      4.05 o 
 -12   1   8      166.68      158.24      9.30 o 
 -11   1   8       13.72       14.19      2.71 o 
 -10   1   8       32.06       29.29      5.20 o 
  -9   1   8       26.78       30.69      5.16 o 
  -8   1   8       15.34       16.18      2.55 o 
  -7   1   8       23.64       26.60      1.69 o 
  -6   1   8      690.07      763.17     10.27 o 
  -5   1   8     1040.30     1028.73     12.87 o 
  -4   1   8       97.89      109.40      2.63 o 
  -3   1   8      629.95      627.44      6.27 o 
  -2   1   8     1359.29     1376.03     11.66 o 
  -1   1   8      320.98      290.23      3.25 o 
   0   1   8      403.77      495.07      4.75 o 
   1   1   8      236.41      210.29      2.66 o 
   2   1   8     2780.73     3198.81     23.11 o 
   3   1   8      146.14      121.46      1.87 o 
   4   1   8       44.82       46.42      1.64 o 
   5   1   8      194.16      191.10      3.77 o 
   6   1   8      314.61      342.95      7.61 o 
   7   1   8        5.07        6.42      1.91 o 
   8   1   8      231.15      241.97      9.00 o 
   9   1   8        4.72        3.19      2.42 o 
  10   1   8       33.25       32.60      4.31 o 
  11   1   8        1.25       -0.69      2.35 o 
  12   1   8        2.02        4.74      2.71 o 
  13   1   8        0.00        1.09      2.30 o 
 -14   2   8       23.34       31.49      6.24 o 
 -13   2   8        1.39        5.93      4.19 o 
 -12   2   8        0.23        3.23      4.09 o 
 -11   2   8       56.60       57.94     11.17 o 
 -10   2   8       28.65       32.50      2.79 o 
  -9   2   8      182.86      166.95      4.91 o 
  -8   2   8      123.73      145.36      3.37 o 
  -7   2   8       72.54       70.67      2.10 o 
  -6   2   8       35.31       39.93      1.56 o 
  -5   2   8       26.59       26.51      1.40 o 
  -4   2   8       13.16       17.28      1.37 o 
  -3   2   8       90.73       99.50      2.56 o 
  -2   2   8     1355.79     1417.35     11.44 o 
  -1   2   8      560.18      555.30      4.96 o 
   0   2   8     4807.03     5261.92     32.01 o 
   1   2   8     1461.68     1626.07     13.43 o 
   2   2   8     1211.48     1295.74     10.57 o 
   3   2   8      744.97      759.66      7.03 o 
   4   2   8      555.65      549.92      5.66 o 
   5   2   8      113.67      111.13      3.39 o 
   6   2   8       50.80       54.27      3.54 o 
   7   2   8      110.15      113.69      5.79 o 
   8   2   8      591.24      603.87     21.14 o 
   9   2   8        5.78        5.25      2.43 o 
  10   2   8       24.12       19.76      3.52 o 
  11   2   8        4.51       11.23      2.89 o 
  12   2   8       28.01       30.32      3.67 o 
  13   2   8        0.24        4.26      4.57 o 
 -14   3   8       11.85       11.03      5.22 o 
 -13   3   8        0.46        1.52      4.43 o 
 -12   3   8       30.73       31.57      6.75 o 
 -11   3   8        1.58        5.73      8.27 o 
 -10   3   8      105.93       96.73      7.03 o 
  -9   3   8      122.89      131.84      5.11 o 
  -8   3   8       23.05       19.14      1.45 o 
  -7   3   8      132.32      122.32      2.38 o 
  -6   3   8      119.39      135.23      2.34 o 
  -5   3   8       33.22       37.37      1.40 o 
  -4   3   8      623.06      653.37      6.83 o 
  -3   3   8      189.34      208.21      2.90 o 
  -2   3   8     1084.84     1112.90      8.45 o 
  -1   3   8      140.09      134.69      2.13 o 
   0   3   8     2392.61     2883.62     19.35 o 
   1   3   8      171.37      138.17      2.56 o 
   2   3   8     1297.77     1425.54     10.94 o 
   3   3   8      373.60      378.58      4.92 o 
   4   3   8      664.30      761.43      7.41 o 
   5   3   8       38.05       39.61      2.21 o 
   6   3   8      449.31      447.50      9.31 o 
   7   3   8       44.46       38.38      3.22 o 
   8   3   8       70.11       70.31      7.97 o 
   9   3   8        7.47        4.42      4.09 o 
  10   3   8        2.91        2.29      2.10 o 
  11   3   8        9.93        7.22      5.20 o 
  12   3   8        3.73        3.95      5.10 o 
 -14   4   8        4.07        3.02      5.11 o 
 -13   4   8        3.11        5.59      4.95 o 
 -12   4   8        0.72        4.76      4.45 o 
 -11   4   8        2.16        5.62      9.78 o 
 -10   4   8       12.29       15.83      3.42 o 
  -9   4   8       46.31       49.47      5.52 o 
  -8   4   8        8.77        8.07      1.69 o 
  -7   4   8       17.35       13.01      1.85 o 
  -6   4   8      349.53      351.79      4.05 o 
  -5   4   8       22.43       23.53      1.96 o 
  -4   4   8     2008.11     1990.03     14.02 o 
  -3   4   8      334.89      344.58      3.94 o 
  -2   4   8     1359.49     1450.86     11.24 o 
  -1   4   8      109.05      126.51      2.36 o 
   0   4   8      103.97      136.13      2.18 o 
   1   4   8       81.82       80.74      1.64 o 
   2   4   8     3495.51     3681.90     25.20 o 
   3   4   8      548.34      573.58      6.26 o 
   4   4   8     1042.45     1133.02      9.17 o 
   5   4   8      199.74      206.62      4.23 o 
   6   4   8       84.64       75.90      3.92 o 
   7   4   8      100.67       94.58      5.11 o 
   8   4   8        8.45       11.63      2.34 o 
   9   4   8        8.41        8.83      1.96 o 
  10   4   8        1.88       -0.66      4.27 o 
  11   4   8        4.43       11.03      5.88 o 
  12   4   8        6.21       14.37      6.80 o 
 -13   5   8        7.69        7.96      5.71 o 
 -12   5   8       41.86       37.59      8.05 o 
 -11   5   8        7.10        1.00      4.70 o 
 -10   5   8        1.92       -0.67      3.70 o 
  -9   5   8       47.33       39.48      3.96 o 
  -8   5   8        0.21       -0.27      1.47 o 
  -7   5   8      175.62      169.53      4.62 o 
  -6   5   8       33.30       30.00      2.31 o 
  -5   5   8        2.43        2.01      0.65 o 
  -4   5   8        6.14        6.51      1.09 o 
  -3   5   8      274.16      246.54      3.56 o 
  -2   5   8       35.20       39.86      1.82 o 
  -1   5   8      723.30      739.88      7.82 o 
   0   5   8     1552.35     1576.34     12.39 o 
   1   5   8      529.08      559.93      7.29 o 
   2   5   8     1365.35     1476.51     11.31 o 
   3   5   8      181.23      187.57      3.15 o 
   4   5   8       20.92       23.35      1.56 o 
   5   5   8       54.49       67.21      2.73 o 
   6   5   8      343.55      306.80      6.94 o 
   7   5   8       36.26       37.50      2.85 o 
   8   5   8        5.76        9.52      3.31 o 
   9   5   8        6.79       10.88      6.21 o 
  10   5   8        8.40       11.74      5.76 o 
  11   5   8        0.30       -1.11      4.65 o 
  12   5   8       69.53       73.18     11.45 o 
 -13   6   8        2.39       10.50      5.95 o 
 -12   6   8       14.74       18.46      6.70 o 
 -11   6   8        3.01        0.36      4.05 o 
 -10   6   8        0.96       -0.62      4.26 o 
  -9   6   8        0.81       -0.24      2.43 o 
  -8   6   8       27.70       23.72      4.77 o 
  -7   6   8       36.04       29.15      4.03 o 
  -6   6   8      359.80      345.35     12.79 o 
  -5   6   8       87.50       94.69      3.01 o 
  -4   6   8       36.67       31.64      1.66 o 
  -3   6   8       62.92       67.52      2.12 o 
  -2   6   8      240.97      234.96      4.51 o 
  -1   6   8       85.81       84.00      5.52 o 
   0   6   8     2526.92     2637.73     21.87 o 
   1   6   8      280.20      289.41      3.73 o 
   2   6   8      286.68      315.33      4.11 o 
   3   6   8       83.86       81.30      2.15 o 
   4   6   8       48.14       53.27      2.17 o 
   5   6   8        7.89        5.81      1.25 o 
   6   6   8      243.75      269.77      6.46 o 
   7   6   8        0.47        4.03      2.25 o 
   8   6   8        4.19        6.15      2.75 o 
   9   6   8       25.50       19.71      6.57 o 
  10   6   8        8.84        9.63      5.81 o 
  11   6   8       19.88       11.25      6.40 o 
 -12   7   8        2.20       -1.65      4.96 o 
 -11   7   8       33.74       46.64      9.35 o 
 -10   7   8        6.74        1.25      3.65 o 
  -9   7   8       12.41       20.46      8.04 o 
  -8   7   8      377.21      355.09      9.66 o 
  -7   7   8       58.82       45.05      4.85 o 
  -6   7   8       21.57       19.89      3.08 o 
  -5   7   8       78.12       86.36      2.46 o 
  -4   7   8      132.15      107.64      3.53 o 
  -3   7   8       32.25       29.20      2.02 o 
  -2   7   8      273.00      271.86      4.18 o 
  -1   7   8      233.46      234.84      4.28 o 
   0   7   8      391.37      379.67      5.02 o 
   1   7   8      287.78      267.78      4.00 o 
   2   7   8       90.34       96.52      2.96 o 
   3   7   8        0.56        1.03      1.06 o 
   4   7   8       42.21       35.61      2.67 o 
   5   7   8       22.31       25.67      2.25 o 
   6   7   8       35.04       36.34      2.80 o 
   7   7   8        9.56        4.91      4.72 o 
   8   7   8        7.39       10.57      5.01 o 
   9   7   8       16.98       22.44      7.52 o 
  10   7   8       46.08       50.00     10.35 o 
  11   7   8        1.26       -1.07      5.52 o 
 -12   8   8        0.72        0.60      5.30 o 
 -11   8   8        0.22       -4.25      4.25 o 
 -10   8   8       18.88       21.58      4.42 o 
  -9   8   8        0.19        1.31      3.00 o 
  -8   8   8       88.66      107.27      6.85 o 
  -7   8   8        5.21        6.76      3.28 o 
  -6   8   8      121.83      122.63      7.41 o 
  -5   8   8      294.96      277.34      6.09 o 
  -4   8   8      428.28      455.21      7.82 o 
  -3   8   8        3.58        3.22      1.86 o 
  -2   8   8       52.30       51.97      3.09 o 
  -1   8   8      140.02      145.35      4.88 o 
   0   8   8      357.00      341.51      6.63 o 
   1   8   8        1.13       -0.90      1.00 o 
   2   8   8       25.49       33.15      2.37 o 
   3   8   8       76.14       74.36      3.92 o 
   4   8   8        8.48        3.31      3.23 o 
   5   8   8       74.14       62.72     11.24 o 
   6   8   8       57.11       67.22     10.41 o 
   7   8   8       14.06        3.53      4.99 o 
   8   8   8        7.29        2.13      5.24 o 
   9   8   8        6.89        8.05      5.81 o 
  10   8   8        9.46        0.78      5.57 o 
  11   8   8        2.30       -1.15      5.93 o 
 -11   9   8        0.07       -0.32      5.92 o 
 -10   9   8       39.09       34.29      6.58 o 
  -9   9   8       14.36       16.04      5.70 o 
  -8   9   8        1.00       -0.20      3.94 o 
  -7   9   8       15.24       18.84      4.15 o 
  -6   9   8        1.28        1.95      2.80 o 
  -5   9   8       10.63       11.94      2.00 o 
  -4   9   8       26.84       25.47      2.42 o 
  -3   9   8      351.37      349.99      7.11 o 
  -2   9   8       46.39       51.36      3.31 o 
  -1   9   8       34.92       30.69      2.65 o 
   0   9   8       66.23       72.56      3.86 o 
   1   9   8        7.20        8.04      1.84 o 
   2   9   8       99.65       95.90      4.37 o 
   3   9   8        2.96        3.67      1.71 o 
   4   9   8        1.26        2.96      2.00 o 
   5   9   8        2.82        5.39      2.70 o 
   6   9   8        0.69        1.80      4.93 o 
   7   9   8       38.58       52.53     10.53 o 
   8   9   8       35.78       18.91      7.31 o 
 -10  10   8        0.84        0.91      4.59 o 
  -9  10   8        7.59       11.74      5.03 o 
  -8  10   8        0.04        3.35      6.35 o 
  -7  10   8       16.43       29.46      6.06 o 
  -6  10   8      158.53      165.06      8.43 o 
  -5  10   8        4.29        6.37      2.46 o 
  -4  10   8       17.29       20.04      2.40 o 
  -3  10   8       28.92       25.87      2.69 o 
  -2  10   8      172.38      162.40      5.08 o 
  -1  10   8       58.31       70.48      3.98 o 
   0  10   8        2.39        0.74      1.42 o 
   1  10   8       34.72       39.20      3.41 o 
   2  10   8       59.89       49.14      3.69 o 
   3  10   8        4.47        2.61      1.86 o 
   4  10   8      151.18      158.54      6.59 o 
   5  10   8        5.49        6.54      3.04 o 
   6  10   8       81.09       86.85     12.98 o 
   7  10   8        7.15        3.40      6.05 o 
   8  10   8        8.46        6.26      6.36 o 
   9  10   8        2.71       -2.26      5.56 o 
 -10  11   8        6.21        8.10      5.34 o 
  -9  11   8        0.78        3.42      4.53 o 
  -8  11   8        2.76        5.77      4.58 o 
  -7  11   8        3.33       -0.14      4.24 o 
  -6  11   8       81.03       88.98     17.29 o 
  -5  11   8        9.06        7.12      2.35 o 
  -4  11   8        1.43        2.07      1.83 o 
  -3  11   8       12.45       12.23      2.31 o 
  -2  11   8        0.77        0.09      1.74 o 
  -1  11   8       53.34       55.99      3.90 o 
   0  11   8        6.81       -0.57      1.93 o 
   1  11   8       12.24       11.96      2.56 o 
   2  11   8        3.86        6.66      2.22 o 
   3  11   8       24.02       17.67      3.05 o 
   4  11   8        1.40       -0.40      2.20 o 
   5  11   8       12.48       11.91      4.41 o 
   6  11   8        1.49        2.65      5.83 o 
   7  11   8        7.16        1.07      5.53 o 
   8  11   8        8.93        3.69      6.28 o 
  -9  12   8        0.33        7.92      5.69 o 
  -8  12   8        0.29        0.66      4.67 o 
  -7  12   8        8.17        4.33      6.79 o 
  -6  12   8        6.48       -3.20      3.20 o 
  -5  12   8       19.85       18.67      3.40 o 
  -4  12   8        1.27        1.83      2.10 o 
  -3  12   8        3.62        6.62      2.46 o 
  -2  12   8       17.83       13.87      2.59 o 
  -1  12   8       12.81       13.75      2.61 o 
   0  12   8       38.90       33.83      3.59 o 
   1  12   8       11.67        9.53      2.65 o 
   2  12   8        3.40        2.29      2.22 o 
   3  12   8        3.29        3.36      3.03 o 
   4  12   8        5.07        5.33      5.45 o 
   5  12   8        4.79        3.48      2.60 o 
   6  12   8       51.92       50.19     11.27 o 
   7  12   8        5.79        5.67      6.56 o 
  -7  13   8        0.96       15.92      8.87 o 
  -6  13   8        3.35       -2.77      4.09 o 
  -5  13   8        9.69        5.18      4.46 o 
  -4  13   8       34.48       34.65      4.97 o 
  -3  13   8        6.77        6.03      2.73 o 
  -2  13   8        9.23        8.57      2.67 o 
  -1  13   8       13.18        8.44      2.80 o 
   0  13   8        3.92        7.15      2.75 o 
   1  13   8        7.26        4.39      2.51 o 
   2  13   8        3.18        3.95      2.61 o 
   3  13   8        0.74        0.26      2.58 o 
   4  13   8        0.16        2.20      2.75 o 
   5  13   8        4.70       -3.33      5.68 o 
   6  13   8        1.74       10.97      7.89 o 
  -6  14   8        0.11       -4.12      4.12 o 
  -5  14   8        1.58       -2.40      3.40 o 
  -4  14   8       33.67       24.18      5.29 o 
  -3  14   8        6.73       10.52      2.86 o 
  -2  14   8        6.59        4.74      2.75 o 
  -1  14   8        7.65        8.48      3.13 o 
   0  14   8        1.25        2.00      2.53 o 
   1  14   8        4.23        5.87      2.82 o 
   2  14   8        3.34        8.37      3.05 o 
   3  14   8        0.20        0.02      4.18 o 
   4  14   8       12.73       10.52      3.68 o 
  -2  15   8        8.45       11.16      3.68 o 
  -1  15   8        1.24        3.07      3.55 o 
   0  15   8        9.64       10.63      3.16 o 
   1  15   8        4.51        5.47      2.98 o 
 -14   1   9       23.35       26.40      5.46 o 
 -13   1   9        0.00       -0.49      3.17 o 
 -12   1   9        1.66        0.97      3.76 o 
 -11   1   9       27.32       25.63      3.22 o 
 -10   1   9       21.65       26.79      2.85 o 
  -9   1   9       47.69       45.78      3.30 o 
  -8   1   9      260.45      245.64      6.12 o 
  -7   1   9      161.84      154.55      3.26 o 
  -6   1   9      287.76      291.35      4.44 o 
  -5   1   9      252.45      236.99      4.28 o 
  -4   1   9     1258.67     1264.26     13.16 o 
  -3   1   9      181.15      161.37      2.70 o 
  -2   1   9     2247.72     2669.23     19.05 o 
  -1   1   9      112.42      108.29      2.43 o 
   0   1   9      266.58      291.30      3.39 o 
   1   1   9     1985.24     1982.27     15.08 o 
   2   1   9      417.99      477.53      5.55 o 
   3   1   9       70.01       65.70      1.28 o 
   4   1   9       74.25       74.09      2.15 o 
   5   1   9       44.13       40.94      2.10 o 
   6   1   9       74.33       85.98      4.77 o 
   7   1   9       86.95       93.98      5.17 o 
   8   1   9       53.50       51.30      4.86 o 
   9   1   9       58.15       59.87      5.41 o 
  10   1   9       29.10       29.65      4.17 o 
  11   1   9        6.49        5.75      2.85 o 
  12   1   9        4.03        5.94      2.94 o 
 -14   2   9        7.85       13.43      4.78 o 
 -13   2   9        6.55        6.51      4.51 o 
 -12   2   9        5.25        8.28      4.38 o 
 -11   2   9       33.97       42.93     10.23 o 
 -10   2   9       75.49       77.32      3.84 o 
  -9   2   9       30.01       22.43      2.52 o 
  -8   2   9        2.37        0.38      1.13 o 
  -7   2   9       12.01       13.45      1.28 o 
  -6   2   9       25.61       21.21      1.37 o 
  -5   2   9      181.08      200.12      3.51 o 
  -4   2   9     1127.01     1146.03     11.17 o 
  -3   2   9       87.04       64.65      1.89 o 
  -2   2   9       23.52       24.48      1.13 o 
  -1   2   9     1367.01     1486.09     11.24 o 
   0   2   9      157.41      147.40      2.04 o 
   1   2   9       87.57      109.48      2.25 o 
   2   2   9     2071.86     2204.86     16.82 o 
   3   2   9      897.55      878.46      8.06 o 
   4   2   9      528.25      542.52      5.83 o 
   5   2   9      136.32      143.37      2.76 o 
   6   2   9      218.74      225.01      6.28 o 
   7   2   9      121.79      114.21      6.21 o 
   8   2   9      104.00      108.05      5.89 o 
   9   2   9       27.85       33.11      4.26 o 
  10   2   9       45.71       53.86      5.19 o 
  11   2   9        2.02        3.21      2.58 o 
  12   2   9        1.37        1.01      2.32 o 
 -14   3   9        0.00        4.17      4.48 o 
 -13   3   9        3.10        0.56      4.39 o 
 -12   3   9        1.08       -1.37      3.58 o 
 -11   3   9        4.99        5.86      3.58 o 
 -10   3   9       17.29       19.17      3.45 o 
  -9   3   9      170.12      171.83      5.88 o 
  -8   3   9        1.96        2.34      0.98 o 
  -7   3   9       55.77       45.20      1.79 o 
  -6   3   9       79.41       82.60      2.98 o 
  -5   3   9      128.47      115.65      2.48 o 
  -4   3   9      750.77      805.78      8.13 o 
  -3   3   9      738.93      783.52      7.25 o 
  -2   3   9      591.86      655.98      5.69 o 
  -1   3   9       81.25       70.77      1.74 o 
   0   3   9        0.48       -0.48      0.48 o 
   1   3   9      186.74      194.44      3.11 o 
   2   3   9      707.90      845.60      7.43 o 
   3   3   9      229.52      243.18      3.43 o 
   4   3   9      876.16      956.95      8.17 o 
   5   3   9      259.69      256.94      7.94 o 
   6   3   9       72.55       74.98      4.01 o 
   7   3   9       28.69       24.98      4.59 o 
   8   3   9       55.11       43.54      4.32 o 
   9   3   9       14.89       14.89      4.23 o 
  10   3   9       10.70        5.90      2.54 o 
  11   3   9       32.26       25.60      3.47 o 
  12   3   9        1.48       -0.38      4.96 o 
 -14   4   9        2.14        7.26      5.63 o 
 -13   4   9        0.49        3.00      4.44 o 
 -12   4   9        0.66        8.60      4.91 o 
 -11   4   9        4.98       -0.39      3.91 o 
 -10   4   9      103.07       99.31      7.05 o 
  -9   4   9       23.45       21.23      2.23 o 
  -8   4   9      218.84      217.06      5.21 o 
  -7   4   9      129.45      138.40      4.04 o 
  -6   4   9        6.28        7.29      0.99 o 
  -5   4   9       50.42       45.35      1.63 o 
  -4   4   9       56.32       41.29      1.55 o 
  -3   4   9      256.42      264.59      4.83 o 
  -2   4   9      698.44      779.68      7.03 o 
  -1   4   9      145.23      147.34      2.90 o 
   0   4   9       71.73       70.81      1.52 o 
   1   4   9     1034.92     1056.23      9.27 o 
   2   4   9        8.07       11.62      0.98 o 
   3   4   9       38.81       47.77      1.57 o 
   4   4   9      828.97      860.95      8.46 o 
   5   4   9      181.67      191.75      4.84 o 
   6   4   9      121.69      111.85      5.78 o 
   7   4   9       46.51       39.21      3.42 o 
   8   4   9       41.26       43.53      6.18 o 
   9   4   9       13.60       14.16      2.72 o 
  10   4   9       21.47       18.09      6.43 o 
  11   4   9        7.05        9.69      6.02 o 
  12   4   9       23.39       21.60      7.39 o 
 -13   5   9        9.73       13.29      6.14 o 
 -12   5   9        0.05       -2.55      4.60 o 
 -11   5   9        8.20       11.71      5.41 o 
 -10   5   9       12.21       16.37      5.86 o 
  -9   5   9       28.20       24.20      3.34 o 
  -8   5   9        5.09        8.08      2.16 o 
  -7   5   9       35.90       37.30      2.74 o 
  -6   5   9        5.27        3.42      0.77 o 
  -5   5   9        4.73        3.87      0.77 o 
  -4   5   9       30.86       26.87      1.32 o 
  -3   5   9        2.98        4.15      0.84 o 
  -2   5   9      103.68      106.03      3.54 o 
  -1   5   9     1117.18     1085.62     11.43 o 
   0   5   9      175.36      187.25      3.10 o 
   1   5   9       53.78       46.72      1.81 o 
   2   5   9       14.23       15.02      1.03 o 
   3   5   9       89.11       82.74      2.34 o 
   4   5   9      255.22      253.80      4.16 o 
   5   5   9        5.18        2.01      1.21 o 
   6   5   9      147.03      123.77      4.44 o 
   7   5   9       20.67       19.84      2.34 o 
   8   5   9        5.05        3.48      1.69 o 
   9   5   9       25.37       40.69      8.58 o 
  10   5   9        1.29        4.46      5.42 o 
  11   5   9        1.65        3.00      5.39 o 
  12   5   9        3.65       11.70      6.91 o 
 -13   6   9        0.56       -0.03      4.74 o 
 -12   6   9        4.13        4.70      5.26 o 
 -11   6   9        2.37        3.11      4.60 o 
 -10   6   9       63.28       50.28      8.97 o 
  -9   6   9       11.39       15.88      3.11 o 
  -8   6   9      116.65      106.01      8.51 o 
  -7   6   9      245.76      229.50      8.20 o 
  -6   6   9       47.38       50.82      2.01 o 
  -5   6   9        1.94        1.70      0.95 o 
  -4   6   9       31.63       29.23      2.40 o 
  -3   6   9      123.72      126.03      2.84 o 
  -2   6   9      755.72      833.18     10.02 o 
  -1   6   9      142.52      154.95      3.23 o 
   0   6   9       70.13       70.04      3.00 o 
   1   6   9       99.58      104.04      2.27 o 
   2   6   9       55.49       61.09      2.01 o 
   3   6   9      117.72      111.54      2.59 o 
   4   6   9       45.80       56.87      2.36 o 
   5   6   9      140.83      135.80      4.65 o 
   6   6   9       10.73       18.41      2.24 o 
   7   6   9        3.87        4.38      1.51 o 
   8   6   9       41.52       54.41      5.43 o 
   9   6   9        2.90       -3.77      4.00 o 
  10   6   9        4.56        1.71      5.14 o 
  11   6   9       28.48       35.84      8.99 o 
 -12   7   9        0.85       -4.29      4.29 o 
 -11   7   9       13.44       16.20      6.81 o 
 -10   7   9        3.95       -0.02      3.09 o 
  -9   7   9        6.80       11.84      3.45 o 
  -8   7   9        1.19        1.93      1.90 o 
  -7   7   9        0.81        0.52      1.96 o 
  -6   7   9       30.88       36.60      3.79 o 
  -5   7   9      495.70      463.03      7.48 o 
  -4   7   9       11.55       10.25      1.97 o 
  -3   7   9       49.31       44.40      2.33 o 
  -2   7   9       49.34       57.05      2.57 o 
  -1   7   9      136.85      136.99      3.32 o 
   0   7   9        0.00        0.18      1.02 o 
   1   7   9       73.16       77.11      3.69 o 
   2   7   9       35.35       46.73      2.46 o 
   3   7   9       16.94       15.88      1.80 o 
   4   7   9      160.95      141.94      6.37 o 
   5   7   9       15.87       25.30      4.74 o 
   6   7   9        7.56       10.37      1.79 o 
   7   7   9        7.12        9.02      3.60 o 
   8   7   9        5.85        5.25      3.56 o 
   9   7   9        1.52       -4.61      4.61 o 
  10   7   9       77.92       88.81     12.94 o 
  11   7   9       19.24       31.49      9.07 o 
 -12   8   9        1.60       -1.44      5.63 o 
 -11   8   9        1.16       -4.69      4.88 o 
 -10   8   9        1.68        9.79      3.78 o 
  -9   8   9       13.57       15.57      3.99 o 
  -8   8   9       25.33       25.12      4.34 o 
  -7   8   9        3.32        4.82      3.32 o 
  -6   8   9        0.39        0.46      5.21 o 
  -5   8   9       28.89       26.61      2.50 o 
  -4   8   9      360.01      360.70      6.88 o 
  -3   8   9      289.03      280.66      6.58 o 
  -2   8   9       49.73       42.10      2.88 o 
  -1   8   9        1.21        1.01      1.08 o 
   0   8   9       30.12       30.42      2.35 o 
   1   8   9       10.65       13.38      1.79 o 
   2   8   9      116.17      101.58      3.61 o 
   3   8   9        0.19       -1.37      1.40 o 
   4   8   9       80.26       87.25      4.03 o 
   5   8   9        0.61        0.47      1.95 o 
   6   8   9        3.98        7.06      4.38 o 
   7   8   9       11.55        5.59      5.43 o 
   8   8   9        2.43        6.49      5.68 o 
   9   8   9       17.76       19.67      7.35 o 
  10   8   9        3.68        7.40      6.44 o 
 -11   9   9        1.67        8.83      6.62 o 
 -10   9   9       23.35       22.07      6.30 o 
  -9   9   9        1.03        1.40      3.95 o 
  -8   9   9       56.56       53.66      7.40 o 
  -7   9   9       11.81        5.71      3.54 o 
  -6   9   9        9.26       10.73      3.59 o 
  -5   9   9       31.38       28.07      2.91 o 
  -4   9   9       93.83       96.08      4.17 o 
  -3   9   9      178.35      174.63      4.97 o 
  -2   9   9       24.57       24.93      3.70 o 
  -1   9   9       10.88        7.40      2.18 o 
   0   9   9        0.05       -0.24      1.35 o 
   1   9   9       27.55       29.19      2.86 o 
   2   9   9       11.86       14.07      2.23 o 
   3   9   9        2.75        3.87      2.16 o 
   4   9   9        3.29        0.38      2.00 o 
   5   9   9        0.18        2.67      2.17 o 
   6   9   9       41.40       40.07      5.10 o 
   7   9   9       21.56        2.71      5.67 o 
   8   9   9       38.18       35.78      9.27 o 
 -10  10   9       12.63        7.23      5.22 o 
  -9  10   9        0.37       -1.69      7.23 o 
  -8  10   9       12.44       11.41      5.34 o 
  -7  10   9       20.87       19.27      5.63 o 
  -6  10   9       20.65       18.37      5.68 o 
  -5  10   9        1.54       -0.28      1.70 o 
  -4  10   9        6.32        2.75      1.76 o 
  -3  10   9       55.34       56.38      3.73 o 
  -2  10   9       13.54        7.69      2.10 o 
  -1  10   9       18.93       18.40      2.41 o 
   0  10   9        2.50        2.72      1.82 o 
   1  10   9       21.01       23.42      3.00 o 
   2  10   9       11.37       10.28      2.31 o 
   3  10   9        4.60        3.43      2.04 o 
   4  10   9        0.99        1.48      2.19 o 
   5  10   9       16.79       17.50      3.49 o 
   6  10   9       12.34       27.51      8.67 o 
   7  10   9       20.02       17.61      7.61 o 
   8  10   9        7.28        7.71      6.49 o 
 -10  11   9        0.49       -1.16      4.73 o 
  -9  11   9        0.72       -2.73      4.31 o 
  -8  11   9       10.40       14.50     10.37 o 
  -7  11   9       11.27        4.33      4.60 o 
  -6  11   9       43.46       67.40      9.19 o 
  -5  11   9        0.94        1.29      2.18 o 
  -4  11   9       50.37       51.95      3.70 o 
  -3  11   9        0.93        0.05      1.67 o 
  -2  11   9        9.31        9.30      2.23 o 
  -1  11   9        8.16        4.43      2.04 o 
   0  11   9        1.38       -1.02      1.78 o 
   1  11   9        2.82        3.02      2.12 o 
   2  11   9        2.52        4.12      2.22 o 
   3  11   9        2.70        3.58      2.37 o 
   4  11   9       29.72       31.44      4.58 o 
   5  11   9       68.13       72.07      8.91 o 
   6  11   9        2.55       -4.07      4.78 o 
   7  11   9       18.97       20.36      8.31 o 
   8  11   9        1.65       -2.00      5.77 o 
  -9  12   9        1.40       -4.21      4.21 o 
  -8  12   9       22.48       15.58      5.75 o 
  -7  12   9        1.73       -4.00      4.00 o 
  -6  12   9        0.97        1.88      3.96 o 
  -5  12   9       26.41       31.53      4.04 o 
  -4  12   9        2.43        0.80      2.07 o 
  -3  12   9        1.85        4.88      2.23 o 
  -2  12   9        5.59        5.43      2.37 o 
  -1  12   9       20.01       20.08      3.95 o 
   0  12   9        2.00        0.04      2.20 o 
   1  12   9        8.04        6.79      2.47 o 
   2  12   9       58.45       69.22      4.86 o 
   3  12   9        6.96        7.25      4.55 o 
   4  12   9       35.54       37.49      5.25 o 
   5  12   9       19.38       20.31      6.37 o 
   6  12   9        2.13        6.55      6.61 o 
   7  12   9        4.08        4.94      6.68 o 
  -7  13   9       11.33       17.80      6.25 o 
  -6  13   9        0.82       -2.96      4.03 o 
  -5  13   9        8.52        8.80      2.88 o 
  -4  13   9       28.84       33.02      4.12 o 
  -3  13   9        2.83        1.56      2.36 o 
  -2  13   9        0.26        4.28      2.52 o 
  -1  13   9       14.92       15.50      4.68 o 
   0  13   9        0.04        1.36      2.26 o 
   1  13   9        7.21        8.85      2.87 o 
   2  13   9        2.71        2.29      2.43 o 
   3  13   9       14.68       23.52      4.24 o 
   4  13   9        6.59        6.92      3.40 o 
   5  13   9        2.19        2.56      3.78 o 
   6  13   9        0.47        0.84      6.30 o 
  -5  14   9        9.64        4.91      3.90 o 
  -4  14   9        0.48        2.79      3.53 o 
  -3  14   9       12.95       13.85      3.57 o 
  -2  14   9        1.88        4.39      2.70 o 
  -1  14   9        3.09        5.57      2.67 o 
   0  14   9        0.91        0.92      2.56 o 
   1  14   9        0.79       -0.11      2.50 o 
   2  14   9       15.47       10.77      3.81 o 
   3  14   9        3.76        4.59      3.23 o 
   4  14   9        3.28        2.98      3.33 o 
  -2  15   9        9.34        8.17      8.08 o 
  -1  15   9        3.35       -0.70      2.80 o 
   0  15   9        0.43        1.24      2.66 o 
 -14   0  10        0.29        4.51      3.00 o 
 -13   0  10       44.06       42.96      6.22 o 
 -12   0  10       61.18       73.08      7.80 o 
 -11   0  10        0.23       -0.96      2.70 o 
 -10   0  10       31.92       42.63      5.01 o 
  -9   0  10       11.72       17.59      3.41 o 
  -8   0  10      100.47      105.36      5.70 o 
  -7   0  10       35.45       33.56      3.06 o 
  -6   0  10     1968.01     1932.44     27.46 o 
  -5   0  10       11.28        6.82      1.65 o 
  -4   0  10      978.84      926.43     14.79 o 
  -3   0  10      219.76      212.03      5.51 o 
  -2   0  10     5069.06     5325.06     57.35 o 
  -1   0  10     1800.36     2195.27     23.46 o 
   0   0  10    20846.93    22921.07    234.57 o 
   1   0  10        5.88        1.21      0.86 o 
   2   0  10      613.62      577.59      8.29 o 
   3   0  10       59.45       60.98      3.07 o 
   4   0  10      106.73      120.45      3.96 o 
   5   0  10       66.22       77.54      5.31 o 
   6   0  10     1620.10     1622.63     40.47 o 
   7   0  10       65.39       61.79      7.39 o 
   8   0  10      415.36      438.78     17.66 o 
   9   0  10       54.73       57.98      7.92 o 
  10   0  10       53.71       57.08      8.01 o 
  11   0  10        6.53        5.05      4.06 o 
  12   0  10        2.32        3.51      4.00 o 
 -14   1  10        3.71        8.38      4.22 o 
 -13   1  10       13.83       17.84      4.02 o 
 -12   1  10       18.01       21.65      4.83 o 
 -11   1  10       78.94       75.48      5.03 o 
 -10   1  10        3.53        3.92      2.67 o 
  -9   1  10        1.15        1.45      1.40 o 
  -8   1  10       82.40       92.84      3.64 o 
  -7   1  10       69.55       64.34      2.70 o 
  -6   1  10      480.31      504.47      6.40 o 
  -5   1  10      436.92      467.80      6.88 o 
  -4   1  10     1574.06     1630.78     14.97 o 
  -3   1  10      604.11      620.16     10.49 o 
  -2   1  10     2220.42     2660.87     19.15 o 
  -1   1  10     1266.32     1300.69     13.79 o 
   0   1  10     2173.38     2627.07     18.00 o 
   1   1  10      662.24      715.92      8.66 o 
   2   1  10       55.75       46.52      1.63 o 
   3   1  10      343.17      346.88      3.76 o 
   4   1  10      193.40      195.49      4.37 o 
   5   1  10      174.98      179.54      4.57 o 
   6   1  10       23.34       16.72      2.23 o 
   7   1  10      257.16      266.17      8.92 o 
   8   1  10        6.43        8.97      2.89 o 
   9   1  10       27.04       25.81      3.98 o 
  10   1  10       10.23       12.90      3.36 o 
  11   1  10        3.00       -0.31      2.51 o 
  12   1  10        0.45        1.18      2.50 o 
 -14   2  10        0.18       -0.27      3.62 o 
 -13   2  10       10.42       10.94      4.93 o 
 -12   2  10       13.59        6.22      4.52 o 
 -11   2  10        9.56       15.06      2.33 o 
 -10   2  10      130.81      132.39      4.73 o 
  -9   2  10      105.91      114.36      4.40 o 
  -8   2  10       40.05       39.09      2.39 o 
  -7   2  10       50.27       48.32      2.48 o 
  -6   2  10      673.71      682.64      7.30 o 
  -5   2  10      118.38      117.59      2.75 o 
  -4   2  10     3579.64     3874.48     32.22 o 
  -3   2  10     1311.65     1390.15     13.13 o 
  -2   2  10     1425.98     1514.02     11.76 o 
  -1   2  10       45.23       59.81      2.01 o 
   0   2  10     3153.30     3429.53     21.81 o 
   1   2  10      640.74      722.42      6.59 o 
   2   2  10     2453.03     2645.88     19.96 o 
   3   2  10       14.35       16.09      1.16 o 
   4   2  10     1666.73     1622.17     13.56 o 
   5   2  10       25.46       29.21      3.04 o 
   6   2  10       64.40       67.92      4.27 o 
   7   2  10      111.36      113.73      5.97 o 
   8   2  10       36.53       37.30      4.42 o 
   9   2  10       58.37       53.85      5.50 o 
  10   2  10       43.03       44.18      4.99 o 
  11   2  10        8.30        8.95      4.29 o 
  12   2  10        0.59        1.98      2.48 o 
 -14   3  10        7.15        6.68      4.69 o 
 -13   3  10        0.03       -4.00      4.00 o 
 -12   3  10        0.39        1.03      4.13 o 
 -11   3  10        8.01       11.82      4.17 o 
 -10   3  10       17.84       18.72      4.05 o 
  -9   3  10      171.56      179.93      4.66 o 
  -8   3  10        0.91       -0.22      0.99 o 
  -7   3  10       78.19       76.99      3.38 o 
  -6   3  10       60.59       72.00      2.03 o 
  -5   3  10       19.17       24.11      1.38 o 
  -4   3  10      146.32      170.82      3.11 o 
  -3   3  10     1030.07     1049.57      9.94 o 
  -2   3  10     1097.81     1201.57      9.23 o 
  -1   3  10      380.29      359.98      4.19 o 
   0   3  10      384.95      463.67      4.63 o 
   1   3  10      317.70      317.39      3.87 o 
   2   3  10      114.97      134.62      2.44 o 
   3   3  10      380.14      388.37      5.90 o 
   4   3  10       16.71       22.62      1.21 o 
   5   3  10       59.46       56.44      2.60 o 
   6   3  10       58.35       48.85      3.68 o 
   7   3  10        2.02        3.03      1.99 o 
   8   3  10       47.34       43.81      5.36 o 
   9   3  10        0.27       -0.30      2.26 o 
  10   3  10       54.44       46.79      4.75 o 
  11   3  10       10.73       12.50      2.97 o 
  12   3  10        0.23       -3.85      4.44 o 
 -13   4  10        1.38       -0.39      4.35 o 
 -12   4  10        7.68        8.01      5.22 o 
 -11   4  10        2.50       -0.97      3.59 o 
 -10   4  10        0.19        4.40      2.68 o 
  -9   4  10      114.43      111.62      6.95 o 
  -8   4  10      349.02      360.01      6.83 o 
  -7   4  10       52.87       54.82      1.92 o 
  -6   4  10       28.21       31.68      1.66 o 
  -5   4  10      235.47      219.04      3.41 o 
  -4   4  10      679.34      763.75      7.13 o 
  -3   4  10       45.58       40.48      1.44 o 
  -2   4  10     2714.69     2894.22     21.95 o 
  -1   4  10     1189.92     1219.48     11.51 o 
   0   4  10      128.92      182.24      2.77 o 
   1   4  10      965.05      960.28      9.56 o 
   2   4  10     1283.55     1240.44     11.68 o 
   3   4  10       38.94       38.67      1.58 o 
   4   4  10      108.77      124.58      2.40 o 
   5   4  10      290.39      270.59      9.19 o 
   6   4  10       27.79       21.80      2.71 o 
   7   4  10       83.06       79.67      4.49 o 
   8   4  10        3.13        3.22      2.97 o 
   9   4  10        3.63        0.79      2.12 o 
  10   4  10       40.04       52.22      9.59 o 
  11   4  10       13.28       17.55      6.91 o 
  12   4  10        8.03        8.07      5.48 o 
 -13   5  10        2.06        3.42      4.92 o 
 -12   5  10        0.25        1.61      5.10 o 
 -11   5  10       14.09       21.06      6.61 o 
 -10   5  10       23.33       16.66      6.04 o 
  -9   5  10        9.94        7.41      2.53 o 
  -8   5  10      113.54      115.79      5.48 o 
  -7   5  10      542.37      523.11     10.95 o 
  -6   5  10       34.14       38.94      1.59 o 
  -5   5  10       35.13       39.05      1.69 o 
  -4   5  10      147.24      129.59      2.69 o 
  -3   5  10       68.33       77.21      2.08 o 
  -2   5  10     1426.79     1509.54     13.90 o 
  -1   5  10      103.21       91.99      2.57 o 
   0   5  10      145.52      147.30      2.75 o 
   1   5  10       17.25       16.73      1.21 o 
   2   5  10      284.88      301.43      4.15 o 
   3   5  10      128.66      126.12      2.60 o 
   4   5  10      645.88      707.71      8.32 o 
   5   5  10       95.04       98.60      4.70 o 
   6   5  10      195.16      170.91      6.14 o 
   7   5  10       10.21       10.87      2.00 o 
   8   5  10       11.91       17.96      3.70 o 
   9   5  10        7.07        9.98      5.96 o 
  10   5  10        4.51        1.89      5.53 o 
  11   5  10       56.82       63.53     10.86 o 
 -13   6  10        0.66        2.61      5.23 o 
 -12   6  10       20.22        7.14      5.44 o 
 -11   6  10        7.16       -0.36      4.50 o 
 -10   6  10       13.21       16.60      6.26 o 
  -9   6  10        3.43        6.29      2.72 o 
  -8   6  10       12.85       13.72      3.08 o 
  -7   6  10       13.52       11.32      2.55 o 
  -6   6  10      618.50      629.16      9.79 o 
  -5   6  10      330.26      323.73      5.50 o 
  -4   6  10      297.48      320.89      5.47 o 
  -3   6  10       76.42       89.44      2.63 o 
  -2   6  10      157.95      181.94      3.78 o 
  -1   6  10      185.12      173.58      3.91 o 
   0   6  10      763.61      708.71      7.63 o 
   1   6  10       82.35       87.93      2.35 o 
   2   6  10       90.64       86.63      2.43 o 
   3   6  10      222.67      211.94      3.83 o 
   4   6  10      145.93      126.72      3.07 o 
   5   6  10       64.79       53.62      4.71 o 
   6   6  10       25.37       22.07      2.54 o 
   7   6  10       10.96       13.24      2.08 o 
   8   6  10       49.46       57.05     18.44 o 
   9   6  10        0.80        7.10      4.94 o 
  10   6  10       11.79       23.12      7.48 o 
  11   6  10       10.31       15.06      7.39 o 
 -12   7  10        0.04        1.57      5.16 o 
 -11   7  10        1.61        3.50      5.34 o 
 -10   7  10       26.53       26.65      4.54 o 
  -9   7  10       17.29       16.72      3.88 o 
  -8   7  10        1.20       -0.29      2.38 o 
  -7   7  10       22.61       13.83      4.20 o 
  -6   7  10       34.00       42.31      4.17 o 
  -5   7  10      337.58      296.43      6.96 o 
  -4   7  10       25.84       25.26      1.92 o 
  -3   7  10       12.90        8.89      1.41 o 
  -2   7  10      137.67      141.03      3.50 o 
  -1   7  10      112.04      122.54      3.52 o 
   0   7  10       42.05       52.30      2.76 o 
   1   7  10        1.96        2.87      1.08 o 
   2   7  10      437.59      443.88      6.71 o 
   3   7  10       23.26       22.54      2.25 o 
   4   7  10      139.35      109.78      7.44 o 
   5   7  10       39.73       33.07      3.94 o 
   6   7  10       87.51       88.14      5.27 o 
   7   7  10       24.64       22.58      3.26 o 
   8   7  10        2.89       -0.45      3.36 o 
   9   7  10       11.53        3.91      5.68 o 
  10   7  10       80.27       87.10     12.92 o 
  11   7  10       28.62       37.87      9.73 o 
 -12   8  10       20.12       15.23      7.11 o 
 -11   8  10        3.52        6.03      5.35 o 
 -10   8  10       16.64       12.23      4.12 o 
  -9   8  10       15.18       16.17      3.91 o 
  -8   8  10       32.47       23.91      4.26 o 
  -7   8  10        0.61       -2.25      2.80 o 
  -6   8  10        3.13        2.83      1.36 o 
  -5   8  10       46.94       56.35      3.30 o 
  -4   8  10        9.39        7.93      1.92 o 
  -3   8  10       38.87       41.56      2.93 o 
  -2   8  10       44.03       55.87      4.15 o 
  -1   8  10        6.01        5.24      1.50 o 
   0   8  10      175.78      177.52      7.49 o 
   1   8  10       63.84       71.60      3.56 o 
   2   8  10      275.69      270.74      5.79 o 
   3   8  10       10.06        9.66      1.74 o 
   4   8  10        2.92        1.68      1.65 o 
   5   8  10        2.91        4.61      1.78 o 
   6   8  10       57.93       63.20      4.57 o 
   7   8  10       13.78       12.65      5.96 o 
   8   8  10        3.83        3.43      5.51 o 
  10   8  10       12.63        6.34      6.77 o 
 -11   9  10        0.36       -4.63      5.10 o 
 -10   9  10        5.71        5.42      5.95 o 
  -9   9  10        7.26        4.61      4.80 o 
  -8   9  10      137.55      130.96     10.70 o 
  -7   9  10        2.82       -0.53      3.87 o 
  -6   9  10       21.06       22.68      4.49 o 
  -5   9  10       10.32        5.00      2.33 o 
  -4   9  10       87.24       82.51      3.94 o 
  -3   9  10       69.60       58.79      3.55 o 
  -2   9  10      124.06      113.08      4.44 o 
  -1   9  10       14.02        9.85      2.01 o 
   0   9  10       71.00       98.20      4.41 o 
   1   9  10        5.08        8.47      1.93 o 
   2   9  10        4.73        4.39      1.85 o 
   3   9  10       13.69       17.49      2.50 o 
   4   9  10       84.34       87.84      7.06 o 
   5   9  10       38.53       38.36      5.93 o 
   6   9  10        6.74        9.60      2.55 o 
   7   9  10        2.29       -0.74      4.72 o 
   8   9  10      111.33      119.53     15.48 o 
 -10  10  10        6.91        5.12      7.52 o 
  -9  10  10        0.13       13.55      5.55 o 
  -8  10  10        3.78       -1.97      4.18 o 
  -7  10  10       65.54       64.20      8.30 o 
  -6  10  10       11.44       14.49      4.82 o 
  -5  10  10       14.76       23.83      3.17 o 
  -4  10  10       16.82       14.31      2.29 o 
  -3  10  10        2.85        3.92      2.31 o 
  -2  10  10       85.36       72.27      4.22 o 
  -1  10  10       29.62       31.72      2.96 o 
   0  10  10       58.91       70.95      4.21 o 
   1  10  10       26.11       29.14      3.17 o 
   2  10  10        0.42       -0.13      1.74 o 
   3  10  10        7.61        7.04      2.21 o 
   4  10  10       46.70       47.08      5.42 o 
   5  10  10       49.01       61.30      5.68 o 
   6  10  10        9.27        8.89      6.43 o 
   7  10  10       12.67       16.21      7.33 o 
   8  10  10        2.07        3.66      6.13 o 
 -10  11  10        7.11       12.65      5.77 o 
  -9  11  10        7.71        3.56      6.19 o 
  -8  11  10        0.13        0.48      4.76 o 
  -7  11  10       19.16        8.34      5.19 o 
  -6  11  10      132.13      132.75     11.32 o 
  -5  11  10        7.95        7.10      4.46 o 
  -4  11  10        8.56       12.87      2.54 o 
  -3  11  10       27.41       23.25      2.86 o 
  -2  11  10        4.18        4.02      1.91 o 
  -1  11  10        5.86        6.11      2.09 o 
   0  11  10       38.57       30.66      3.47 o 
   1  11  10        1.94        2.34      2.06 o 
   2  11  10       47.14       51.83      4.13 o 
   3  11  10       15.05       12.22      3.28 o 
   4  11  10        7.13        8.06      6.05 o 
   5  11  10       10.20        8.82      3.09 o 
   6  11  10      101.73      131.47     17.01 o 
   7  11  10        2.81       15.31      7.30 o 
   8  11  10        5.23        4.87      6.85 o 
  -8  12  10       18.09       15.98      6.28 o 
  -7  12  10        7.91        5.85      4.73 o 
  -6  12  10       10.22       12.29      6.14 o 
  -5  12  10       49.87       61.94      5.23 o 
  -4  12  10        0.62       -1.31      1.96 o 
  -3  12  10        0.40       -0.10      2.09 o 
  -2  12  10        1.79       -1.67      2.44 o 
  -1  12  10        5.20        4.15      2.43 o 
   0  12  10        0.51        1.22      2.19 o 
   1  12  10        1.22       -2.16      2.16 o 
   2  12  10       33.27       32.27      3.69 o 
   3  12  10       10.36        8.51      3.02 o 
   4  12  10       43.22       41.05      6.08 o 
   5  12  10       11.23        3.73      6.38 o 
   6  12  10        3.42       -2.64      5.02 o 
   7  12  10       17.31       15.60      8.10 o 
  -7  13  10        2.66        1.33      5.16 o 
  -6  13  10       10.98        5.94      5.51 o 
  -5  13  10       14.30        9.45      3.23 o 
  -4  13  10       26.00       31.57      4.10 o 
  -3  13  10        4.41        5.54      2.66 o 
  -2  13  10        2.16        0.01      2.51 o 
  -1  13  10        4.86        5.33      2.57 o 
   0  13  10        4.21        1.22      2.36 o 
   1  13  10        1.30       -0.31      2.16 o 
   2  13  10        4.30        3.66      2.55 o 
   3  13  10       15.09       12.81      4.93 o 
   4  13  10        8.82        6.72      3.51 o 
   5  13  10        2.09        3.94      5.71 o 
  -5  14  10        3.05        4.84      2.84 o 
  -4  14  10        4.39        2.81      2.81 o 
  -3  14  10       13.31       10.88      3.61 o 
  -2  14  10        5.52        4.57      2.82 o 
  -1  14  10        0.49       -1.40      2.42 o 
   0  14  10       33.90       30.68      3.99 o 
   1  14  10        0.23       -1.72      2.43 o 
   2  14  10       28.52       36.39      5.27 o 
   3  14  10        9.56        7.24      3.48 o 
 -14   1  11        1.73        1.29      3.35 o 
 -13   1  11        1.55        8.27      2.50 o 
 -12   1  11        8.82        6.92      5.50 o 
 -11   1  11       14.24       14.33      2.72 o 
 -10   1  11        2.79        0.07      1.65 o 
  -9   1  11       37.66       40.40      3.32 o 
  -8   1  11      195.35      195.61      5.04 o 
  -7   1  11       87.85       90.45      2.74 o 
  -6   1  11        2.09        2.27      1.01 o 
  -5   1  11      424.10      410.76      5.60 o 
  -4   1  11      286.33      308.25      4.59 o 
  -3   1  11      101.88       85.26      2.29 o 
  -2   1  11      266.43      311.86      5.25 o 
  -1   1  11      993.69     1084.50      7.99 o 
   0   1  11       10.82       19.07      1.06 o 
   1   1  11       13.20       11.50      0.95 o 
   2   1  11      452.56      499.68      5.55 o 
   3   1  11      196.65      185.34      2.63 o 
   4   1  11       42.81       44.48      2.18 o 
   5   1  11      283.77      296.58      6.27 o 
   6   1  11       74.37       83.79      9.41 o 
   7   1  11      148.55      141.92      6.76 o 
   8   1  11      228.08      219.72      8.72 o 
   9   1  11       20.24       13.21      3.31 o 
  10   1  11        4.05        3.18      2.71 o 
  11   1  11        3.29        2.96      2.90 o 
  12   1  11        6.39        6.46      3.14 o 
 -14   2  11        1.45        4.34      4.35 o 
 -13   2  11        0.43       -2.96      3.69 o 
 -12   2  11       13.56        9.95      4.72 o 
 -11   2  11       31.76       25.13      2.88 o 
 -10   2  11       81.39       91.24      5.64 o 
  -9   2  11        4.86        2.31      1.59 o 
  -8   2  11       31.67       28.06      2.22 o 
  -7   2  11       63.95       63.18      2.53 o 
  -6   2  11       31.07       32.85      2.09 o 
  -5   2  11       53.02       53.34      2.05 o 
  -4   2  11      289.37      296.86      4.54 o 
  -3   2  11      417.48      430.40      5.88 o 
  -2   2  11     2212.50     2347.03     16.52 o 
  -1   2  11      495.20      523.23      5.45 o 
   0   2  11      118.58      111.80      1.92 o 
   1   2  11      355.48      387.07      7.77 o 
   2   2  11       14.54        5.66      0.91 o 
   3   2  11       37.31       32.29      1.80 o 
   4   2  11      815.15      802.84      8.88 o 
   5   2  11      276.55      267.16      5.93 o 
   6   2  11      131.57      132.73      5.13 o 
   7   2  11       91.13       95.74      5.88 o 
   8   2  11        4.65        1.01      2.38 o 
   9   2  11       36.76       29.57      4.20 o 
  10   2  11        9.46        7.61      3.00 o 
  11   2  11        4.94        5.24      2.83 o 
  12   2  11        2.52        0.70      3.01 o 
 -14   3  11        0.75        6.64      5.06 o 
 -13   3  11        7.41        0.90      4.43 o 
 -12   3  11       20.93       21.07      6.04 o 
 -11   3  11        0.80        4.40      8.38 o 
 -10   3  11      158.90      152.62      7.49 o 
  -9   3  11      250.39      244.17      5.44 o 
  -8   3  11        9.39        9.44      1.52 o 
  -7   3  11       12.67       10.82      1.61 o 
  -6   3  11        1.73        1.64      1.05 o 
  -5   3  11      182.04      186.11      3.67 o 
  -4   3  11      107.61      100.10      2.60 o 
  -3   3  11      563.51      558.49      5.76 o 
  -2   3  11     1246.26     1406.88     10.63 o 
  -1   3  11      368.25      369.64      4.43 o 
   0   3  11      147.51      156.75      3.00 o 
   1   3  11      201.25      198.68      3.33 o 
   2   3  11      295.54      284.74      4.19 o 
   3   3  11       94.48      105.52      2.77 o 
   4   3  11       20.63       17.40      1.63 o 
   5   3  11      157.36      153.22      5.43 o 
   6   3  11      198.40      204.73      6.58 o 
   7   3  11       29.05       25.27      3.60 o 
   8   3  11       17.49        7.90      2.76 o 
   9   3  11      111.22      113.87      6.69 o 
  10   3  11      112.75      119.60      6.83 o 
  11   3  11        0.63       -1.03      2.25 o 
  12   3  11        0.49        2.86      5.03 o 
 -13   4  11        1.08        4.60      4.77 o 
 -12   4  11        0.68        1.25      4.29 o 
 -11   4  11        3.31        8.09      4.95 o 
 -10   4  11       17.80        9.90      4.87 o 
  -9   4  11       20.79       15.58      2.88 o 
  -8   4  11      112.58      100.22      2.60 o 
  -7   4  11      122.60      124.27      2.83 o 
  -6   4  11       19.49       22.50      1.46 o 
  -5   4  11       42.79       46.38      2.04 o 
  -4   4  11       30.43       42.04      1.92 o 
  -3   4  11      262.69      283.10      7.07 o 
  -2   4  11        8.97       12.00      1.06 o 
  -1   4  11      461.03      464.64     18.33 o 
   0   4  11       41.19       41.67      1.57 o 
   1   4  11       79.54       78.09      2.19 o 
   2   4  11     1298.65     1305.05     11.72 o 
   3   4  11       48.55       52.03      2.15 o 
   4   4  11      246.19      283.15      5.09 o 
   5   4  11      131.47      107.23      4.75 o 
   6   4  11       36.00       37.99      3.54 o 
   7   4  11       81.40       82.33      4.71 o 
   8   4  11       12.24        6.74      3.27 o 
   9   4  11        4.43        9.01      2.70 o 
  10   4  11       13.21       15.80      3.00 o 
  11   4  11        5.14        4.58      6.12 o 
 -13   5  11        0.00        2.02      5.45 o 
 -12   5  11        1.01       10.97      5.62 o 
 -11   5  11        7.17        5.57      5.05 o 
 -10   5  11        0.15       -0.61      3.78 o 
  -9   5  11        7.07        1.99      2.26 o 
  -8   5  11        0.69        2.70      2.23 o 
  -7   5  11      320.31      281.52      4.51 o 
  -6   5  11       46.09       44.33      1.98 o 
  -5   5  11        1.77        4.04      1.32 o 
  -4   5  11      117.01      134.49      2.81 o 
  -3   5  11      369.91      358.46      4.65 o 
  -2   5  11        8.97       10.44      1.18 o 
  -1   5  11       21.95       20.05      2.03 o 
   0   5  11       26.03       29.49      1.58 o 
   1   5  11      171.57      178.95      3.19 o 
   2   5  11       11.65       12.49      1.65 o 
   3   5  11        8.16        6.12      1.21 o 
   4   5  11      188.68      176.97      4.35 o 
   5   5  11        4.16        4.97      1.82 o 
   6   5  11       29.36       29.53      3.21 o 
   7   5  11       23.06       23.65      3.07 o 
   8   5  11        0.91        4.83      1.97 o 
   9   5  11       14.00       18.29      2.92 o 
  10   5  11       10.24       24.28      7.81 o 
  11   5  11        0.50       11.08      6.57 o 
 -13   6  11        0.86       -1.78      5.31 o 
 -12   6  11        0.23        1.80      4.51 o 
 -11   6  11        7.35       13.16      6.44 o 
 -10   6  11        1.39       -1.46      4.25 o 
  -9   6  11        7.58        8.56      4.23 o 
  -8   6  11        2.32        1.17      2.31 o 
  -7   6  11       73.45       84.13      5.35 o 
  -6   6  11       89.26       62.04      2.48 o 
  -5   6  11      153.89      156.41      4.34 o 
  -4   6  11       54.50       51.48      2.22 o 
  -3   6  11      117.35      110.20      2.99 o 
  -2   6  11       36.26       39.06      2.09 o 
  -1   6  11       47.09       49.45      3.07 o 
   0   6  11        0.00        1.03      1.13 o 
   1   6  11       34.65       38.97      1.92 o 
   2   6  11       59.28       58.36      2.49 o 
   3   6  11      305.98      307.78      5.10 o 
   4   6  11      116.14      123.45      4.41 o 
   5   6  11       38.09       28.20      2.80 o 
   6   6  11       18.86       23.72      2.70 o 
   7   6  11        1.29       -0.30      2.21 o 
   8   6  11       37.23       25.15      3.20 o 
   9   6  11       10.90        2.61      5.10 o 
  10   6  11       20.95       17.95      7.31 o 
  11   6  11        6.21       11.67      6.83 o 
 -12   7  11        2.11       -2.08      5.24 o 
 -11   7  11        6.98        8.00      5.69 o 
 -10   7  11      124.25      143.42      7.86 o 
  -9   7  11        0.35       -1.63      2.65 o 
  -8   7  11       25.40       29.58      4.01 o 
  -7   7  11        4.94        4.36      2.44 o 
  -6   7  11        7.44        9.62      1.82 o 
  -5   7  11       20.51       17.24      3.70 o 
  -4   7  11       36.26       43.94      2.54 o 
  -3   7  11        0.79        1.19      0.92 o 
  -2   7  11       43.87       58.16      2.98 o 
  -1   7  11        1.07        2.46      1.25 o 
   0   7  11        6.48        8.89      1.56 o 
   1   7  11      218.37      226.50      4.69 o 
   2   7  11       21.84       24.82      2.21 o 
   3   7  11        0.39        1.70      1.30 o 
   4   7  11      422.40      372.68     26.26 o 
   5   7  11       12.89       10.39      2.56 o 
   6   7  11       18.04       25.55      5.88 o 
   7   7  11       11.98        9.19      3.66 o 
   8   7  11        0.24        3.66      3.71 o 
   9   7  11       52.37       54.88     10.70 o 
  10   7  11       75.12       69.67     12.22 o 
 -12   8  11        4.65        4.68      6.13 o 
 -11   8  11        1.05        7.69      6.19 o 
 -10   8  11        2.15        1.03      3.39 o 
  -9   8  11       45.91       51.42      5.85 o 
  -8   8  11       31.29       33.70      6.18 o 
  -7   8  11       11.31        8.63      3.74 o 
  -6   8  11       26.79       24.98      2.69 o 
  -5   8  11       25.55       26.83      2.68 o 
  -4   8  11      142.25      119.21      4.31 o 
  -3   8  11       75.91       73.09      3.47 o 
  -2   8  11      103.45       94.37      3.87 o 
  -1   8  11      128.57      142.01      4.54 o 
   0   8  11       10.96       12.63      1.75 o 
   1   8  11        4.95        4.55      1.70 o 
   2   8  11        3.49        5.75      2.06 o 
   3   8  11      114.70      118.00      5.61 o 
   4   8  11       45.29       38.26      4.70 o 
   5   8  11       58.82       56.57      4.13 o 
   6   8  11       27.47       25.87      2.84 o 
   7   8  11        0.67        4.12      5.21 o 
   8   8  11       10.48        4.94      5.39 o 
  10   8  11       16.58       26.30      9.15 o 
 -10   9  11        0.36       -5.61      5.61 o 
  -9   9  11       22.91       16.54      5.55 o 
  -8   9  11       98.74      124.99     10.56 o 
  -7   9  11        4.57        6.40      4.40 o 
  -6   9  11        0.71        3.32      2.65 o 
  -5   9  11       36.62       30.66      3.01 o 
  -4   9  11       54.34       57.88      3.65 o 
  -3   9  11        3.63        5.36      2.55 o 
  -2   9  11       10.98        9.36      2.22 o 
  -1   9  11       10.20       11.02      1.81 o 
   0   9  11        1.91        1.16      1.51 o 
   1   9  11       18.81       21.32      2.27 o 
   2   9  11      236.95      209.97      6.94 o 
   3   9  11       88.01       81.49      4.41 o 
   4   9  11        1.94        4.87      3.08 o 
   5   9  11       19.12       20.98      3.89 o 
   6   9  11       10.35        2.66      2.35 o 
   7   9  11        5.98        5.92      5.63 o 
   8   9  11      147.08      184.35     16.19 o 
 -10  10  11        0.08        1.99      4.72 o 
  -9  10  11        9.74        3.65      4.49 o 
  -8  10  11       10.59       10.44      8.09 o 
  -7  10  11       62.00       87.38      9.46 o 
  -6  10  11       12.25       14.68      2.58 o 
  -5  10  11        6.18        3.71      1.97 o 
  -4  10  11        9.36        4.80      1.89 o 
  -3  10  11        3.59        1.21      1.79 o 
  -2  10  11       17.11       12.27      2.48 o 
  -1  10  11       16.92       18.57      2.63 o 
   0  10  11        0.46        0.73      1.90 o 
   1  10  11        0.64       -1.03      1.84 o 
   2  10  11       35.52       40.99      4.57 o 
   3  10  11       16.70       16.99      3.10 o 
   4  10  11       55.64       60.89     15.04 o 
   5  10  11        2.00        3.22      2.61 o 
   6  10  11        1.39       -0.91      2.09 o 
   7  10  11       67.25       60.60     11.45 o 
   8  10  11       11.43       10.61      6.83 o 
  -9  11  11        4.33       11.51      5.46 o 
  -8  11  11        7.47        3.55      4.66 o 
  -7  11  11       25.08       42.04      7.62 o 
  -6  11  11        8.18        9.25      7.93 o 
  -5  11  11       15.76       17.83      3.35 o 
  -4  11  11       19.78       20.72      3.57 o 
  -3  11  11       24.07       23.00      2.89 o 
  -2  11  11        1.19        0.98      1.83 o 
  -1  11  11        0.92        1.31      1.82 o 
   0  11  11        0.49       -1.02      1.96 o 
   1  11  11       14.97        8.72      2.54 o 
   2  11  11        9.49       11.62      2.73 o 
   3  11  11        5.77        1.99      2.56 o 
   4  11  11        9.16       10.19      3.51 o 
   5  11  11        9.03        5.12      5.29 o 
   6  11  11       36.77       33.88      9.68 o 
   7  11  11       32.60       27.47      9.56 o 
   8  11  11       22.28       23.36      8.79 o 
  -8  12  11       14.00       17.89      6.28 o 
  -7  12  11       15.51       20.05      6.08 o 
  -6  12  11        2.86       11.11      5.48 o 
  -5  12  11       18.80       30.35      4.06 o 
  -4  12  11       25.24       26.51      3.36 o 
  -3  12  11        5.76        5.66      2.46 o 
  -2  12  11       59.93       61.17      4.86 o 
  -1  12  11        1.63        1.05      2.27 o 
   0  12  11        0.01        1.47      2.22 o 
   1  12  11        1.98        3.38      2.70 o 
   2  12  11       23.18       26.04      3.56 o 
   3  12  11       39.27       40.36      5.19 o 
   4  12  11        1.50        1.07      2.84 o 
   5  12  11       21.94       27.84      6.24 o 
   6  12  11        9.44        8.24      6.86 o 
  -7  13  11        2.93       -0.04      4.25 o 
  -6  13  11        5.38        1.24      4.75 o 
  -5  13  11        8.38        5.38      3.10 o 
  -4  13  11        1.38       -0.14      2.39 o 
  -3  13  11        1.46        0.31      2.37 o 
  -2  13  11        3.25        1.99      2.40 o 
  -1  13  11        1.19        2.30      2.56 o 
   0  13  11        0.24       -0.14      2.19 o 
   1  13  11        0.69       -2.24      2.24 o 
   2  13  11        1.44        2.90      2.73 o 
   3  13  11       21.34       24.16      4.34 o 
   4  13  11       47.21       53.40      6.45 o 
   5  13  11        6.76        8.39      6.38 o 
  -5  14  11        0.01        1.59      2.57 o 
  -4  14  11       20.56       22.46      3.93 o 
  -3  14  11        0.23       -1.90      2.42 o 
  -2  14  11       11.07        5.97      2.96 o 
  -1  14  11        0.48       -0.60      2.49 o 
   0  14  11        0.07       -0.29      2.51 o 
   1  14  11        1.18       -0.40      2.54 o 
   2  14  11       18.13       16.71      4.31 o 
   3  14  11        4.18        8.60      3.74 o 
 -14   0  12        1.53        4.84      3.38 o 
 -13   0  12       17.55       14.01      4.33 o 
 -12   0  12      169.17      147.37      9.51 o 
 -11   0  12        0.00       -0.18      2.56 o 
 -10   0  12        5.59        1.35      2.54 o 
  -9   0  12       20.45       31.44      4.08 o 
  -8   0  12       41.34       46.12      4.68 o 
  -7   0  12       16.61       19.64      2.81 o 
  -6   0  12     1203.06     1224.11     19.61 o 
  -5   0  12     1113.70     1095.57     20.46 o 
  -4   0  12      111.22      142.35      4.96 o 
  -3   0  12      596.18      542.30      9.97 o 
  -2   0  12      314.28      307.46      8.99 o 
  -1   0  12       33.32       49.42      2.40 o 
   0   0  12      865.64      827.95      9.53 o 
   1   0  12      314.12      262.98      4.87 o 
   2   0  12      291.92      236.21      4.43 o 
   3   0  12      817.41      759.00     11.95 o 
   4   0  12      216.05      199.15      6.21 o 
   5   0  12      178.39      166.14      6.72 o 
   6   0  12      366.77      397.57     16.36 o 
   7   0  12      111.25      121.91      9.42 o 
   8   0  12       28.36       16.72      5.53 o 
   9   0  12       17.90       21.22      5.85 o 
  10   0  12       10.96        6.95      4.42 o 
  11   0  12        9.10        8.84      4.90 o 
  12   0  12        2.87        4.62      4.33 o 
 -14   1  12        8.99        7.32      3.90 o 
 -13   1  12        2.50        2.89      2.37 o 
 -12   1  12       11.33       10.61      2.80 o 
 -11   1  12      143.24      137.57      5.79 o 
 -10   1  12        3.80        2.31      1.83 o 
  -9   1  12       15.13       10.16      2.19 o 
  -8   1  12      119.66      133.45      4.26 o 
  -7   1  12       27.73       23.97      1.84 o 
  -6   1  12      338.83      359.77      5.42 o 
  -5   1  12       96.35       81.29      2.51 o 
  -4   1  12       39.59       43.18      2.34 o 
  -3   1  12       69.39       68.59      1.99 o 
  -2   1  12       45.59       53.50      1.71 o 
  -1   1  12       17.33       16.00      0.97 o 
   0   1  12      741.33      804.16      7.32 o 
   1   1  12      200.96      177.69      3.72 o 
   2   1  12      203.49      228.48      3.75 o 
   3   1  12       70.83       68.62      1.88 o 
   4   1  12      764.32      782.34      9.99 o 
   5   1  12       12.24       14.89      1.86 o 
   6   1  12      905.25      881.15     15.43 o 
   7   1  12      140.64      152.02      7.23 o 
   8   1  12      194.92      199.11      8.64 o 
   9   1  12        5.89        8.87      3.76 o 
  10   1  12        3.70        6.09      3.03 o 
  11   1  12        1.86        1.07      2.80 o 
  12   1  12       13.68       12.68      3.64 o 
 -14   2  12       12.16       13.86      5.25 o 
 -13   2  12        2.47        2.05      4.24 o 
 -12   2  12        0.29       -2.82      3.66 o 
 -11   2  12        1.64        1.08      5.80 o 
 -10   2  12       78.39       73.43      4.99 o 
  -9   2  12       35.19       35.41      3.60 o 
  -8   2  12      292.36      313.53      5.81 o 
  -7   2  12      160.91      159.16      3.67 o 
  -6   2  12      334.99      357.74      5.48 o 
  -5   2  12       21.29       23.10      1.69 o 
  -4   2  12      566.16      571.57      7.07 o 
  -3   2  12      715.62      762.82      7.22 o 
  -2   2  12     2049.40     2301.74     16.41 o 
  -1   2  12      685.00      735.23      6.66 o 
   0   2  12       10.15       13.67      1.08 o 
   1   2  12      187.94      183.26      2.73 o 
   2   2  12      116.71      193.75      3.42 o 
   3   2  12       91.14       78.77      2.21 o 
   4   2  12       71.15       76.42      4.17 o 
   5   2  12      164.73      154.99      4.63 o 
   6   2  12      102.43      105.16      7.02 o 
   7   2  12      117.84      126.30      6.47 o 
   8   2  12       92.33      109.83      6.92 o 
   9   2  12       52.92       52.42      5.52 o 
  10   2  12        0.15        1.22      2.67 o 
  11   2  12        1.30        0.39      2.72 o 
  12   2  12        5.21        1.58      2.88 o 
 -14   3  12        0.97        1.66      5.10 o 
 -13   3  12        0.09       -2.50      4.18 o 
 -12   3  12        0.43       -3.35      3.35 o 
 -11   3  12        4.69        5.64      4.10 o 
 -10   3  12       19.00       15.23      2.20 o 
  -9   3  12       66.32       56.65      3.08 o 
  -8   3  12      130.24      134.24      5.46 o 
  -7   3  12       56.57       56.50      2.74 o 
  -6   3  12      276.49      260.55      4.66 o 
  -5   3  12      233.66      208.66      4.00 o 
  -4   3  12      729.60      821.32      8.67 o 
  -3   3  12      123.46      142.73      2.63 o 
  -2   3  12      153.37      171.43      2.58 o 
  -1   3  12      260.95      257.34      3.67 o 
   0   3  12      862.99      999.74      8.36 o 
   1   3  12       58.91       61.38      1.98 o 
   2   3  12      300.56      343.30      4.80 o 
   3   3  12      726.81      779.52      8.29 o 
   4   3  12       71.02       70.86      3.76 o 
   5   3  12      139.46      148.31      6.85 o 
   6   3  12       80.63       86.95      6.85 o 
   7   3  12       30.36       22.43      3.72 o 
   8   3  12       63.82       57.72      5.55 o 
   9   3  12       20.08       26.10      4.13 o 
  10   3  12       18.12       21.31      3.92 o 
  11   3  12       14.43        9.59      5.47 o 
 -13   4  12        4.42        8.70      5.94 o 
 -12   4  12        6.34       -1.11      4.42 o 
 -11   4  12        1.64        5.87      4.39 o 
 -10   4  12        0.31        0.31      3.54 o 
  -9   4  12       43.44       47.64      8.70 o 
  -8   4  12      173.07      150.35      4.49 o 
  -7   4  12       59.58       56.93      2.74 o 
  -6   4  12       75.20       85.14      3.88 o 
  -5   4  12       11.19       11.46      1.35 o 
  -4   4  12      949.94     1028.89      9.33 o 
  -3   4  12       77.11       88.67      2.44 o 
  -2   4  12     1419.66     1356.91     11.95 o 
  -1   4  12       85.21       81.07      2.24 o 
   0   4  12        0.53        1.06      0.81 o 
   1   4  12       26.21       21.12      2.00 o 
   2   4  12      350.63      360.41      5.08 o 
   3   4  12       78.24       72.97      2.60 o 
   4   4  12      149.85      122.79      3.98 o 
   5   4  12       92.06       95.29      4.52 o 
   6   4  12       50.13       50.06      4.18 o 
   7   4  12        6.77        6.43      2.29 o 
   8   4  12       47.49       48.16      5.03 o 
   9   4  12       31.72       37.39      4.59 o 
  10   4  12        1.77        1.85      2.35 o 
  11   4  12        4.78        5.93      5.84 o 
 -13   5  12        0.13        5.18      5.45 o 
 -12   5  12       92.29       89.95     11.94 o 
 -11   5  12        2.06        2.67      4.94 o 
 -10   5  12       13.77       19.87      6.39 o 
  -9   5  12        4.05        5.35      2.96 o 
  -8   5  12        2.54        1.72      2.15 o 
  -7   5  12        5.10        4.36      1.92 o 
  -6   5  12       76.30       81.15      4.34 o 
  -5   5  12        2.73        1.31      1.08 o 
  -4   5  12       41.58       42.76      1.98 o 
  -3   5  12       94.96       78.37      2.29 o 
  -2   5  12      330.39      331.47      4.86 o 
  -1   5  12      270.68      268.76      5.47 o 
   0   5  12       47.11       47.67      2.09 o 
   1   5  12      305.25      293.44      4.36 o 
   2   5  12       90.47       88.41      2.68 o 
   3   5  12      138.42      144.58      3.34 o 
   4   5  12      159.53      174.12      4.99 o 
   5   5  12       80.11       70.70      6.90 o 
   6   5  12       85.28       80.85      4.82 o 
   7   5  12       86.61       81.59      4.92 o 
   8   5  12      132.05      156.86      6.38 o 
   9   5  12        4.37        5.23      2.58 o 
  10   5  12        1.17        4.62      5.87 o 
  11   5  12        1.89       -5.18      5.31 o 
 -13   6  12        2.32       -1.67      5.27 o 
 -12   6  12        8.72        0.65      5.06 o 
 -11   6  12        9.53       15.40      6.60 o 
 -10   6  12        1.42       -0.46      3.41 o 
  -9   6  12        0.51        1.83      3.25 o 
  -8   6  12        1.03       -0.47      2.31 o 
  -7   6  12       12.76       10.71      1.76 o 
  -6   6  12      136.35      122.41      3.55 o 
  -5   6  12        9.00        8.54      1.44 o 
  -4   6  12       41.76       43.65      2.25 o 
  -3   6  12       86.60       88.95      2.92 o 
  -2   6  12       44.53       42.15      2.23 o 
  -1   6  12       72.82       83.08      2.85 o 
   0   6  12     2392.00     2386.73     19.72 o 
   1   6  12       60.68       60.89      2.58 o 
   2   6  12       38.25       39.13      2.20 o 
   3   6  12      267.35      263.30      5.24 o 
   4   6  12       71.04       76.70      6.23 o 
   5   6  12       81.91       70.77      4.61 o 
   6   6  12       13.07        7.53      3.66 o 
   7   6  12       33.16       29.37      3.44 o 
   8   6  12        0.03        1.36      3.13 o 
   9   6  12        2.27        8.20      5.86 o 
  10   6  12        4.16       13.93      7.20 o 
  11   6  12        6.54        6.95      6.59 o 
 -12   7  12        0.75       -2.38      4.59 o 
 -11   7  12        7.42        8.91      6.36 o 
 -10   7  12       31.79       37.63      5.16 o 
  -9   7  12        3.40        0.89      3.55 o 
  -8   7  12        4.54        0.68      2.54 o 
  -7   7  12       35.10       21.28      3.62 o 
  -6   7  12       41.87       38.27      3.20 o 
  -5   7  12        3.80        2.66      1.57 o 
  -4   7  12       41.45       32.78      2.21 o 
  -3   7  12       25.83       23.17      2.14 o 
  -2   7  12      374.87      380.99      9.10 o 
  -1   7  12      226.09      238.66      5.37 o 
   0   7  12      251.18      226.66      4.93 o 
   1   7  12       98.97       94.81      3.35 o 
   2   7  12       49.42       49.86      2.96 o 
   3   7  12      116.16      116.56      5.09 o 
   4   7  12       25.17       22.05      3.87 o 
   5   7  12       31.78       32.60      7.97 o 
   6   7  12       25.85       25.44      5.24 o 
   7   7  12       23.74       25.92      5.35 o 
   8   7  12        0.27       -0.33      3.26 o 
   9   7  12       41.80       19.41      7.92 o 
  10   7  12        5.53       -0.21      5.87 o 
 -12   8  12        1.39       -1.40      5.20 o 
 -11   8  12        8.20       11.00      6.56 o 
 -10   8  12        9.37       13.30      4.17 o 
  -9   8  12       69.24       78.32      7.30 o 
  -8   8  12        1.36        2.43      4.12 o 
  -7   8  12        5.87        0.44      2.47 o 
  -6   8  12      145.04      127.25      5.26 o 
  -5   8  12       39.75       39.95      3.19 o 
  -4   8  12        8.06        8.17      2.22 o 
  -3   8  12        0.23        0.21      1.24 o 
  -2   8  12      277.66      264.70      5.70 o 
  -1   8  12        5.75        4.38      1.90 o 
   0   8  12      212.47      206.38      5.52 o 
   1   8  12      176.06      168.18      5.33 o 
   2   8  12      280.62      287.06      7.77 o 
   3   8  12      142.87      144.14      5.64 o 
   4   8  12        2.79        2.81      2.39 o 
   5   8  12        7.40        4.83      2.59 o 
   6   8  12       32.57       27.35      3.98 o 
   7   8  12        2.06        0.09      3.75 o 
   8   8  12       21.93       13.65      7.16 o 
  10   8  12       39.49       59.56     11.84 o 
 -10   9  12        1.41        1.55      4.70 o 
  -9   9  12       32.25       28.63      6.73 o 
  -8   9  12       12.64       16.42      9.76 o 
  -7   9  12        8.39        7.76      4.50 o 
  -6   9  12       11.44        7.87      2.22 o 
  -5   9  12       57.55       51.74      3.75 o 
  -4   9  12        0.84        0.98      1.63 o 
  -3   9  12        2.40        4.87      1.89 o 
  -2   9  12        2.56       -0.16      2.07 o 
  -1   9  12       17.00       12.73      2.05 o 
   0   9  12       39.95       44.49      3.04 o 
   1   9  12        4.94        7.30      2.03 o 
   2   9  12      205.65      205.54      5.55 o 
   3   9  12      120.50      117.06      4.93 o 
   4   9  12      179.56      177.67      6.71 o 
   5   9  12        7.13        2.37      3.65 o 
   6   9  12       22.13       26.76      3.92 o 
   7   9  12       35.05       30.62      8.27 o 
   8   9  12       32.14       33.08      9.19 o 
 -10  10  12       41.79       40.37      7.98 o 
  -9  10  12       15.26       20.63      6.05 o 
  -8  10  12       21.70       30.29      6.66 o 
  -7  10  12       49.48       51.24      7.75 o 
  -6  10  12       29.42       33.75      3.58 o 
  -5  10  12       21.70       20.80      3.07 o 
  -4  10  12      135.52      133.66      5.12 o 
  -3  10  12        9.41        6.20      2.02 o 
  -2  10  12        0.41       -0.35      1.79 o 
  -1  10  12        0.31        1.50      2.42 o 
   0  10  12      312.66      307.04      7.90 o 
   1  10  12      150.66      149.57      5.96 o 
   2  10  12       16.64       16.24      2.72 o 
   3  10  12        6.63        7.87      2.85 o 
   4  10  12       26.99       27.65      4.73 o 
   5  10  12       41.91       33.44      4.80 o 
   6  10  12        7.13       12.77      3.83 o 
   7  10  12       31.08       23.96      8.70 o 
   8  10  12       14.68        6.61      6.44 o 
  -9  11  12        2.80       -0.51      4.82 o 
  -8  11  12        1.11        8.48      4.80 o 
  -7  11  12       30.86       48.15      7.92 o 
  -6  11  12       23.71       20.70      3.11 o 
  -5  11  12        0.28       -2.02      2.02 o 
  -4  11  12        0.67       -0.83      2.00 o 
  -3  11  12        2.64       -0.71      2.03 o 
  -2  11  12       55.47       62.04      4.61 o 
  -1  11  12        7.67        7.84      2.63 o 
   0  11  12      110.71       98.57      5.69 o 
   1  11  12        0.95        2.76      2.22 o 
   2  11  12       11.24        8.87      2.69 o 
   3  11  12       20.46       22.51      4.12 o 
   4  11  12        1.34        2.32      2.96 o 
   5  11  12       25.16       24.54      5.57 o 
   6  11  12      185.26      191.85     10.24 o 
   7  11  12       33.88       23.17      8.74 o 
  -8  12  12        0.45       -1.52      4.70 o 
  -7  12  12        1.80        3.08      4.86 o 
  -6  12  12       36.99       34.14      7.33 o 
  -5  12  12        1.41        2.52      4.02 o 
  -4  12  12        2.41        4.43      2.37 o 
  -3  12  12        3.30        7.82      2.75 o 
  -2  12  12       30.23       20.99      3.25 o 
  -1  12  12        2.06        0.61      2.36 o 
   0  12  12        1.85        0.81      2.64 o 
   1  12  12       11.74       10.19      2.84 o 
   2  12  12        3.18       -0.41      3.55 o 
   3  12  12        2.30        1.73      2.73 o 
   4  12  12        6.46        5.18      8.92 o 
   5  12  12       43.27       57.07     15.63 o 
   6  12  12        2.45       10.45      7.04 o 
  -7  13  12        3.03       -0.49      4.74 o 
  -6  13  12        3.01        2.20      5.13 o 
  -5  13  12        9.14       12.26      3.39 o 
  -4  13  12        0.30        0.72      2.36 o 
  -3  13  12       24.36       34.00      4.09 o 
  -2  13  12        4.62        2.80      2.60 o 
  -1  13  12        0.33        2.06      2.57 o 
   0  13  12       17.48       22.15      3.66 o 
   1  13  12        2.53       -0.64      2.39 o 
   2  13  12        1.63        0.05      3.09 o 
   3  13  12        2.45        0.75      2.92 o 
   4  13  12       37.18       47.10      6.15 o 
   5  13  12        7.73        4.27      3.20 o 
  -4  14  12       12.15       11.25      4.06 o 
  -3  14  12        6.11        6.69      2.98 o 
  -2  14  12       18.36       18.74      3.49 o 
  -1  14  12        2.17        4.68      2.80 o 
   0  14  12        0.63       -0.51      2.59 o 
   1  14  12        4.23       -0.10      2.57 o 
   2  14  12        0.02       -0.74      3.17 o 
 -14   1  13        0.66        0.57      3.65 o 
 -13   1  13       12.76       19.67      3.25 o 
 -12   1  13        2.43       -1.71      2.06 o 
 -11   1  13       33.61       27.84      3.90 o 
 -10   1  13       10.03       10.08      2.38 o 
  -9   1  13        9.09        8.84      3.26 o 
  -8   1  13        6.33       12.46      2.49 o 
  -7   1  13      162.98      159.71      3.69 o 
  -6   1  13       75.06       82.91      2.82 o 
  -5   1  13      259.59      252.84      4.44 o 
  -4   1  13       76.05       79.36      2.49 o 
  -3   1  13      630.90      619.95      6.82 o 
  -2   1  13      350.70      401.65      4.97 o 
  -1   1  13      206.03      184.35      2.74 o 
   0   1  13        8.25        7.28      0.87 o 
   1   1  13      260.26      322.18      4.09 o 
   2   1  13      183.13      190.20      3.28 o 
   3   1  13      244.09      238.62      3.69 o 
   4   1  13      973.47      979.51     14.10 o 
   5   1  13       56.98       58.11      3.59 o 
   6   1  13      183.61      173.78      7.64 o 
   7   1  13      149.89      158.10      7.73 o 
   8   1  13       71.86       58.09      5.76 o 
   9   1  13       20.29       20.54     10.23 o 
  10   1  13        1.32        0.52      2.69 o 
  11   1  13        2.84        4.01      3.14 o 
 -14   2  13        2.60        1.86      3.75 o 
 -13   2  13        0.02       -2.10      3.68 o 
 -12   2  13        3.27        1.45      2.25 o 
 -11   2  13       19.67       12.60      2.57 o 
 -10   2  13       67.12       53.28      3.94 o 
  -9   2  13       71.06       65.19      4.38 o 
  -8   2  13       14.90       14.97      1.83 o 
  -7   2  13      139.12      135.77      3.48 o 
  -6   2  13       18.19       25.39      1.87 o 
  -5   2  13       85.35       90.28      2.74 o 
  -4   2  13      602.33      624.30      7.67 o 
  -3   2  13        6.81        9.33      0.97 o 
  -2   2  13       17.18        9.57      1.04 o 
  -1   2  13      153.45      138.84      2.38 o 
   0   2  13       22.63       30.27      1.31 o 
   1   2  13      312.02      281.56      3.70 o 
   2   2  13      643.40      775.46      8.33 o 
   3   2  13      578.56      571.59      6.89 o 
   4   2  13      110.63      124.02      4.26 o 
   5   2  13      260.31      256.07      7.40 o 
   6   2  13      137.95      165.30      7.81 o 
   7   2  13       42.92       46.02      5.02 o 
   8   2  13       99.42       96.51      6.79 o 
   9   2  13       62.63       56.22      6.97 o 
  10   2  13        4.18        8.49      3.64 o 
  11   2  13        7.39        9.15      3.42 o 
 -14   3  13       10.63       26.34      7.19 o 
 -13   3  13        1.63       -3.75      3.85 o 
 -12   3  13        3.81        4.48      4.53 o 
 -11   3  13        8.60        5.78      4.74 o 
 -10   3  13       57.32       49.26      4.13 o 
  -9   3  13       29.16       23.85      2.86 o 
  -8   3  13       10.06       11.38      1.73 o 
  -7   3  13       10.28       14.96      1.63 o 
  -6   3  13       70.03       68.63      2.69 o 
  -5   3  13       34.06       29.80      1.96 o 
  -4   3  13      849.02      900.30      8.95 o 
  -3   3  13      788.28      742.21      8.47 o 
  -2   3  13      230.11      229.29      3.40 o 
  -1   3  13       90.68       81.19      2.12 o 
   0   3  13      195.27      170.48      2.74 o 
   1   3  13       18.61       14.91      1.44 o 
   2   3  13     1010.69     1063.31     10.31 o 
   3   3  13       10.45        7.43      1.32 o 
   4   3  13       44.73       31.39      2.25 o 
   5   3  13      162.70      168.47      6.17 o 
   6   3  13      213.88      246.28      7.61 o 
   7   3  13       43.74       41.13     10.51 o 
   8   3  13        4.01        3.62      2.76 o 
   9   3  13       10.04        8.13      4.63 o 
  10   3  13        5.58        1.59      2.86 o 
  11   3  13        7.74       13.26      3.52 o 
 -13   4  13        3.48        3.32      5.03 o 
 -12   4  13        5.19       -2.83      3.89 o 
 -11   4  13        1.87       -2.36      3.91 o 
 -10   4  13       31.68       31.25      6.90 o 
  -9   4  13       28.51       30.62      2.69 o 
  -8   4  13       42.02       36.41      2.67 o 
  -7   4  13        8.04        8.09      1.63 o 
  -6   4  13       37.86       47.41      2.48 o 
  -5   4  13      254.21      265.48      4.74 o 
  -4   4  13      626.48      668.12      6.96 o 
  -3   4  13       25.81       28.47      1.42 o 
  -2   4  13      930.38      964.58      9.42 o 
  -1   4  13       55.04       49.17      2.06 o 
   0   4  13       28.52       26.76      1.95 o 
   1   4  13      599.75      581.94      6.85 o 
   2   4  13      354.35      364.46      5.74 o 
   3   4  13      390.34      389.80      6.27 o 
   4   4  13      457.15      492.55     13.01 o 
   5   4  13      111.01      114.26      5.19 o 
   6   4  13       11.33        5.27      2.07 o 
   7   4  13       45.02       48.15      4.36 o 
   8   4  13       11.19       11.80      3.28 o 
   9   4  13        5.37        5.24      2.93 o 
  10   4  13       65.27       72.94      5.58 o 
  11   4  13        3.52        2.96      5.46 o 
 -13   5  13        0.20       -3.33      4.40 o 
 -12   5  13        2.51        8.44      5.54 o 
 -11   5  13        8.95        9.74      5.69 o 
 -10   5  13        4.12       -1.98      3.82 o 
  -9   5  13       13.30       10.47      3.23 o 
  -8   5  13        9.88        8.27      1.84 o 
  -7   5  13        1.67        0.78      1.98 o 
  -6   5  13       74.00       91.34      3.15 o 
  -5   5  13      100.49      114.05      3.31 o 
  -4   5  13      242.43      242.96      4.01 o 
  -3   5  13      268.53      262.43      4.08 o 
  -2   5  13       10.24        6.25      1.36 o 
  -1   5  13      319.59      306.76      5.46 o 
   0   5  13        1.80        1.53      0.91 o 
   1   5  13      106.64      114.70      3.52 o 
   2   5  13      287.35      276.02      4.89 o 
   3   5  13      105.49      108.15      3.37 o 
   4   5  13       80.37       81.59      4.20 o 
   5   5  13        0.96       -0.86      1.71 o 
   6   5  13       29.86       20.59      2.99 o 
   7   5  13       35.56       39.08      4.00 o 
   8   5  13        3.48        4.24      5.48 o 
   9   5  13       37.89       42.41      4.74 o 
  10   5  13        1.11        5.00      5.85 o 
  11   5  13       19.48       29.76      9.00 o 
 -13   6  13        0.35       -2.35      4.97 o 
 -12   6  13        0.28       13.65      6.53 o 
 -11   6  13       42.90       43.83      8.79 o 
 -10   6  13        3.40        4.23      4.15 o 
  -9   6  13        6.99        2.24      3.59 o 
  -8   6  13       29.32       27.00      3.68 o 
  -7   6  13       11.40        6.07      1.86 o 
  -6   6  13        2.42        6.29      1.56 o 
  -5   6  13        3.81        2.54      1.21 o 
  -4   6  13       29.36       33.12      2.08 o 
  -3   6  13      128.34      126.73      3.50 o 
  -2   6  13       28.16       31.42      2.19 o 
  -1   6  13       29.84       28.77      2.49 o 
   0   6  13        6.74        5.45      1.88 o 
   1   6  13      399.29      386.96      5.87 o 
   2   6  13      469.25      464.52      6.64 o 
   3   6  13       48.10       49.17      2.90 o 
   4   6  13       38.94       42.39      9.33 o 
   5   6  13       18.39       15.94      2.83 o 
   6   6  13       17.58       15.17      4.94 o 
   7   6  13        6.08       10.91      2.56 o 
   8   6  13       45.31       59.51      6.71 o 
   9   6  13        8.85       13.85      7.32 o 
  10   6  13       11.15        3.56      6.13 o 
 -12   7  13        0.16        0.65      4.89 o 
 -11   7  13       19.57       15.02      7.25 o 
 -10   7  13        7.87        6.05      4.84 o 
  -9   7  13       29.70       30.35      6.83 o 
  -8   7  13       17.85       13.43      3.69 o 
  -7   7  13       49.18       47.15      3.62 o 
  -6   7  13       65.41       57.92      3.75 o 
  -5   7  13       45.42       54.16      4.07 o 
  -4   7  13      209.11      180.31      4.26 o 
  -3   7  13       31.58       33.47      2.44 o 
  -2   7  13       45.74       54.69      3.03 o 
  -1   7  13       94.16       95.91      3.81 o 
   0   7  13        5.51        8.58      1.63 o 
   1   7  13       96.01       93.20      3.82 o 
   2   7  13      803.75      839.40     14.61 o 
   3   7  13       25.73       27.50      3.10 o 
   4   7  13       19.04       20.08      3.81 o 
   5   7  13       53.87       49.97      5.34 o 
   6   7  13       15.09       19.38      4.12 o 
   7   7  13        7.04        6.60      3.33 o 
   8   7  13        5.05        4.12      4.16 o 
   9   7  13       21.28       25.84      8.59 o 
  10   7  13        9.86       14.27      8.08 o 
 -12   8  13       15.32        8.57      6.58 o 
 -11   8  13        6.17       17.24      7.54 o 
 -10   8  13       13.78       15.86      4.33 o 
  -9   8  13       34.65       36.52      5.31 o 
  -8   8  13        1.59        1.09      5.01 o 
  -7   8  13       37.72       37.17     14.66 o 
  -6   8  13      104.42      103.89      4.95 o 
  -5   8  13       37.89       35.72      4.59 o 
  -4   8  13       62.67       71.01      3.85 o 
  -3   8  13       18.04       16.36      2.14 o 
  -2   8  13        5.82        8.38      1.79 o 
  -1   8  13      221.79      201.71      5.58 o 
   0   8  13       20.28       19.17      2.49 o 
   1   8  13      102.95      120.96      5.67 o 
   2   8  13       44.37       43.99      4.71 o 
   3   8  13       43.68       47.26      5.07 o 
   4   8  13       13.45       16.53      3.81 o 
   5   8  13       48.51       40.79      5.09 o 
   6   8  13        1.20        4.46      2.59 o 
   7   8  13       13.27       14.30      3.52 o 
   8   8  13       19.25       23.36      7.82 o 
 -10   9  13        2.49        2.36      5.37 o 
  -9   9  13       36.64       54.71     17.28 o 
  -8   9  13       15.62        9.21      4.86 o 
  -7   9  13        8.33        4.28      5.72 o 
  -6   9  13        2.26        5.02      2.46 o 
  -5   9  13        3.98        6.57      2.22 o 
  -4   9  13        6.81        7.26      1.97 o 
  -3   9  13        8.77        8.04      1.90 o 
  -2   9  13      238.62      217.50      5.53 o 
  -1   9  13        2.54        2.41      1.66 o 
   0   9  13       79.04       74.15      4.21 o 
   1   9  13      175.88      183.58      6.70 o 
   2   9  13       18.13       20.13      3.03 o 
   3   9  13       46.88       46.06      3.67 o 
   4   9  13      170.89      168.25      6.73 o 
   5   9  13       22.50       32.05      3.61 o 
   6   9  13       20.55       17.48      3.86 o 
   7   9  13       43.34       31.27      8.45 o 
   8   9  13        5.45       15.45      7.23 o 
 -10  10  13        3.02        0.52      5.04 o 
  -9  10  13        1.21        2.52      4.59 o 
  -8  10  13       24.94       37.97      7.22 o 
  -7  10  13        2.62       -3.94      4.46 o 
  -6  10  13        0.50        6.54      2.63 o 
  -5  10  13        2.61        3.24      2.24 o 
  -4  10  13        0.59        3.68      2.59 o 
  -3  10  13        4.92        2.73      1.97 o 
  -2  10  13       56.07       55.30      6.25 o 
  -1  10  13      156.30      153.12      5.55 o 
   0  10  13        0.53       -0.40      1.95 o 
   1  10  13       51.72       52.47      3.78 o 
   2  10  13        8.71        8.08      2.72 o 
   3  10  13        9.22        8.99      2.96 o 
   4  10  13        6.93        1.29      5.16 o 
   5  10  13       11.72        9.83      3.33 o 
   6  10  13       14.40       15.65      7.86 o 
   7  10  13        1.90        4.25      6.35 o 
   8  10  13        7.65       12.35      7.42 o 
  -9  11  13        1.87       -2.82      5.28 o 
  -8  11  13        0.45        8.59      5.17 o 
  -7  11  13        9.12       21.78      6.25 o 
  -6  11  13        1.93        1.39      3.32 o 
  -5  11  13       25.60       35.65      4.55 o 
  -4  11  13       35.62       38.51      3.84 o 
  -3  11  13        7.30       11.18      2.69 o 
  -2  11  13       12.88       12.87      4.40 o 
  -1  11  13        0.80        0.07      2.16 o 
   0  11  13        7.98        4.13      2.34 o 
   1  11  13       10.07        9.08      2.69 o 
   2  11  13       22.32       22.07      4.86 o 
   3  11  13        3.34        4.76      2.92 o 
   4  11  13       36.10       43.04      5.83 o 
   5  11  13        7.34       10.90      3.64 o 
   6  11  13       22.40       23.47      4.35 o 
   7  11  13       23.69       11.85      7.63 o 
  -8  12  13        0.61        5.86      5.53 o 
  -7  12  13        8.03       17.78      6.19 o 
  -6  12  13       46.07       56.57      8.32 o 
  -5  12  13        9.96       11.38      3.34 o 
  -4  12  13       20.06       21.46      3.24 o 
  -3  12  13       20.89       25.65      3.48 o 
  -2  12  13       26.12       22.11      3.37 o 
  -1  12  13       14.23       16.80      3.31 o 
   0  12  13        7.85        5.79      2.67 o 
   1  12  13       12.21        8.55      2.75 o 
   2  12  13        6.53        3.56      3.38 o 
   3  12  13        3.63        4.72      4.54 o 
   4  12  13       16.46       19.35      4.49 o 
   5  12  13        7.31       10.85      3.58 o 
   6  12  13        6.43       17.84      8.32 o 
  -6  13  13       18.59       18.12     13.17 o 
  -5  13  13        6.20       -2.22      2.66 o 
  -4  13  13       10.47       11.20      3.08 o 
  -3  13  13       29.49       40.88      4.35 o 
  -2  13  13        1.80        1.61      2.55 o 
  -1  13  13        1.31       -0.84      2.38 o 
   0  13  13        0.50       -2.43      2.43 o 
   1  13  13        4.37        3.76      3.20 o 
   2  13  13       15.80       13.88      3.99 o 
   3  13  13        2.70        6.43      3.48 o 
   4  13  13       34.36       38.69      5.87 o 
  -4  14  13        2.33        0.94      2.79 o 
  -3  14  13       11.44        8.39      3.16 o 
  -2  14  13        9.05       12.36      3.33 o 
  -1  14  13        2.17       -1.89      2.67 o 
   0  14  13        0.14       -0.62      2.67 o 
   1  14  13        2.50        0.01      2.93 o 
   2  14  13        4.87        2.71      3.32 o 
 -14   0  14        0.52        4.29      3.38 o 
 -13   0  14       10.79        5.25      4.03 o 
 -12   0  14       45.38       29.36      5.72 o 
 -11   0  14       14.52       18.18      4.54 o 
 -10   0  14       27.51       26.03      4.90 o 
  -9   0  14        5.78       19.81      7.05 o 
  -8   0  14       37.35       45.20      4.01 o 
  -7   0  14      349.17      305.87     12.62 o 
  -6   0  14     1200.22     1170.48     19.51 o 
  -5   0  14       30.68       32.09      5.27 o 
  -4   0  14       66.12       83.48      4.16 o 
  -3   0  14       63.85       91.63      3.69 o 
  -2   0  14      507.78      434.70      8.25 o 
  -1   0  14        0.18        0.22      0.82 o 
   0   0  14     2769.43     3533.61     32.07 o 
   1   0  14      695.64      722.32      9.10 o 
   2   0  14      547.14      515.31      9.27 o 
   3   0  14      796.32      741.32     34.80 o 
   4   0  14     1281.22     1296.22     48.27 o 
   5   0  14      384.05      365.95     26.09 o 
   6   0  14     1402.50     1466.59     40.03 o 
   7   0  14      605.91      648.07     23.65 o 
   8   0  14       88.73      113.06     11.51 o 
   9   0  14        3.80        0.50      4.06 o 
  10   0  14       14.47        7.70      4.96 o 
  11   0  14        4.38        0.75      4.53 o 
 -14   1  14        0.01        1.47      3.74 o 
 -13   1  14       12.32        4.90      2.58 o 
 -12   1  14        8.32        3.95      2.47 o 
 -11   1  14        3.25       -1.37      1.98 o 
 -10   1  14       32.15       33.10      3.48 o 
  -9   1  14        9.78       12.00      2.35 o 
  -8   1  14       17.69       17.57      2.18 o 
  -7   1  14       88.15       88.74      3.03 o 
  -6   1  14      309.03      321.05      5.37 o 
  -5   1  14       93.17       83.24      2.72 o 
  -4   1  14      174.72      185.68      3.41 o 
  -3   1  14      145.03      141.88      2.89 o 
  -2   1  14      374.78      388.65      4.75 o 
  -1   1  14      123.59      163.26      3.03 o 
   0   1  14       50.93       75.63      1.92 o 
   1   1  14      734.23      753.49      7.36 o 
   2   1  14      122.48      119.12      2.84 o 
   3   1  14      342.62      355.25      5.88 o 
   4   1  14      221.00      227.19      7.60 o 
   5   1  14      615.21      617.06     10.74 o 
   6   1  14       38.74       35.77      8.05 o 
   7   1  14       91.90       78.50      6.58 o 
   8   1  14       69.69       76.48      6.75 o 
   9   1  14        7.38        8.73      3.58 o 
  10   1  14        4.87        8.68      3.43 o 
  11   1  14        8.05        8.29      4.66 o 
 -14   2  14        6.22       13.81      5.10 o 
 -13   2  14        3.31        1.55      4.43 o 
 -12   2  14        0.09       -0.35      2.10 o 
 -11   2  14        0.70        0.51      2.55 o 
 -10   2  14       32.95       29.02      3.67 o 
  -9   2  14        0.41        3.32      1.80 o 
  -8   2  14      125.91      121.25      3.75 o 
  -7   2  14       58.82       60.99      3.66 o 
  -6   2  14       42.03       43.64      2.38 o 
  -5   2  14      260.21      255.10      4.62 o 
  -4   2  14     1118.66     1133.01     10.70 o 
  -3   2  14       78.67       69.76      2.05 o 
  -2   2  14      118.59      196.70      3.03 o 
  -1   2  14      199.87      194.30      2.99 o 
   0   2  14     1021.48      973.82      8.83 o 
   1   2  14      288.85      290.52      3.91 o 
   2   2  14      449.64      539.14      6.61 o 
   3   2  14      166.66      134.73      3.44 o 
   4   2  14      368.90      370.66      7.79 o 
   5   2  14      151.27      157.31      6.02 o 
   6   2  14      266.77      262.74      7.94 o 
   7   2  14      109.51      111.94      7.04 o 
   8   2  14      180.46      176.06      8.50 o 
   9   2  14        1.61        4.76      3.11 o 
  10   2  14       16.97       21.82      5.01 o 
  11   2  14        3.88        5.30      3.40 o 
 -13   3  14        1.76        8.57      5.43 o 
 -12   3  14        0.88       -2.21      3.75 o 
 -11   3  14        1.84        2.81      3.50 o 
 -10   3  14       22.04       22.71      2.91 o 
  -9   3  14       12.99       10.40      1.87 o 
  -8   3  14       12.64       11.92      1.84 o 
  -7   3  14        4.83        4.88      1.55 o 
  -6   3  14      338.21      341.90      5.66 o 
  -5   3  14      537.66      497.52      6.97 o 
  -4   3  14       17.75       19.35      1.41 o 
  -3   3  14      175.09      188.73      3.23 o 
  -2   3  14      339.82      372.02      4.67 o 
  -1   3  14       10.07        9.29      1.17 o 
   0   3  14      312.01      326.87      4.76 o 
   1   3  14      488.54      499.14      6.26 o 
   2   3  14      797.88      819.56      8.80 o 
   3   3  14       68.44       72.22      3.64 o 
   4   3  14      268.96      291.41      7.56 o 
   5   3  14       30.68       37.14      4.46 o 
   6   3  14      204.34      214.14      7.39 o 
   7   3  14       41.60       38.07      4.76 o 
   8   3  14       12.03       16.28      3.78 o 
   9   3  14       64.71       61.50      6.03 o 
  10   3  14       46.69       38.34      5.10 o 
  11   3  14       27.89       34.38      4.88 o 
 -13   4  14       13.10       16.16      6.77 o 
 -12   4  14        0.36        2.80      5.26 o 
 -11   4  14        2.65        2.70      4.18 o 
 -10   4  14       35.80       17.73      5.54 o 
  -9   4  14       78.16       71.79      3.90 o 
  -8   4  14       87.28       83.59      6.23 o 
  -7   4  14        3.46        4.06      1.38 o 
  -6   4  14       56.39       48.06      3.25 o 
  -5   4  14       87.89       93.94      4.09 o 
  -4   4  14       69.74       81.67      3.57 o 
  -3   4  14       93.32       95.41      2.65 o 
  -2   4  14      399.92      385.65      5.26 o 
  -1   4  14      847.60      824.04      9.01 o 
   0   4  14        2.47        3.52      1.33 o 
   1   4  14      108.64      117.00      3.41 o 
   2   4  14      179.99      173.10      3.86 o 
   3   4  14      122.22      127.13      4.25 o 
   4   4  14       17.66       17.34      3.13 o 
   5   4  14      117.07      106.52      5.43 o 
   6   4  14       55.00       57.05      4.65 o 
   7   4  14       19.84       17.34      3.55 o 
   8   4  14        8.27        6.57      3.03 o 
   9   4  14       32.86       38.14      6.86 o 
  10   4  14        3.31        3.31      4.69 o 
  11   4  14       14.68       19.61      6.98 o 
 -13   5  14       15.05        5.06      5.63 o 
 -12   5  14       26.33       12.65      6.20 o 
 -11   5  14        7.69        8.90      5.93 o 
 -10   5  14       10.55        4.56      4.65 o 
  -9   5  14        7.54        4.42      3.06 o 
  -8   5  14        8.82       11.51      2.15 o 
  -7   5  14       49.88       52.09      3.74 o 
  -6   5  14      439.70      410.78     11.02 o 
  -5   5  14        2.50        2.22      1.47 o 
  -4   5  14      811.40      856.60      9.15 o 
  -3   5  14       12.23       13.31      1.83 o 
  -2   5  14       47.44       39.45      2.42 o 
  -1   5  14       95.11       99.17      4.11 o 
   0   5  14     3232.78     3322.81     26.26 o 
   1   5  14      379.12      394.16      6.01 o 
   2   5  14        9.60        8.46      1.53 o 
   3   5  14      218.50      207.47      5.52 o 
   4   5  14       17.22       18.54      3.91 o 
   5   5  14       55.55       60.22      6.80 o 
   6   5  14       23.64       28.43      3.56 o 
   7   5  14       73.27       88.45      6.00 o 
   8   5  14       30.40       30.06      4.44 o 
   9   5  14       23.09       22.61      4.00 o 
  10   5  14       21.89       22.83      3.45 o 
 -13   6  14        0.25        4.25      5.80 o 
 -12   6  14       17.50       19.90      7.24 o 
 -11   6  14       43.76       54.53     10.01 o 
 -10   6  14        3.56       -5.61      9.28 o 
  -9   6  14       17.94       22.17      4.89 o 
  -8   6  14       73.27       71.30      3.58 o 
  -7   6  14       94.70       90.44      4.06 o 
  -6   6  14      189.13      207.64      6.22 o 
  -5   6  14       66.88       71.54      2.82 o 
  -4   6  14      186.28      164.70      4.03 o 
  -3   6  14      177.82      182.02      5.26 o 
  -2   6  14       29.94       27.20      2.19 o 
  -1   6  14      231.59      226.77      4.88 o 
   0   6  14       38.25       40.01      2.36 o 
   1   6  14       45.59       51.63      2.57 o 
   2   6  14      199.66      195.33      5.23 o 
   3   6  14      129.62      141.77      5.22 o 
   4   6  14        6.07        6.24      2.47 o 
   5   6  14        3.06       -0.81      1.99 o 
   6   6  14        3.48        3.03      2.09 o 
   7   6  14        9.56        8.71      2.50 o 
   8   6  14        1.53        5.45      2.93 o 
   9   6  14        9.04        9.63      2.79 o 
  10   6  14        8.74       16.55      7.61 o 
 -12   7  14        0.58       -4.22      4.22 o 
 -11   7  14       41.27       81.95     12.55 o 
 -10   7  14        7.09       11.55      4.74 o 
  -9   7  14        8.27        3.21      3.88 o 
  -8   7  14       55.26       53.93      8.23 o 
  -7   7  14        5.49        3.79      2.67 o 
  -6   7  14       48.93       56.57      3.45 o 
  -5   7  14       13.75       14.00      2.35 o 
  -4   7  14      154.01      132.47      5.59 o 
  -3   7  14        0.27        0.79      1.59 o 
  -2   7  14      104.37      102.66      3.93 o 
  -1   7  14       55.26       56.94      3.20 o 
   0   7  14      298.47      322.31      8.89 o 
   1   7  14      443.88      441.81      8.68 o 
   2   7  14      416.55      414.85      9.62 o 
   3   7  14       28.65       35.59      3.48 o 
   4   7  14       16.68       20.53      6.30 o 
   5   7  14       39.94       42.02      5.16 o 
   6   7  14       53.77       55.65      5.69 o 
   7   7  14       30.63       41.17      9.68 o 
   8   7  14        8.67        7.22      4.26 o 
   9   7  14        8.09        7.86      7.07 o 
  10   7  14        9.06        2.41      6.66 o 
 -11   8  14        1.76        0.04      5.53 o 
 -10   8  14       60.76       84.15     10.14 o 
  -9   8  14       16.03       17.14      5.67 o 
  -8   8  14        1.70       -3.69      3.69 o 
  -7   8  14       10.72       12.06      3.00 o 
  -6   8  14       56.65       59.57      4.41 o 
  -5   8  14        0.97        2.90      1.95 o 
  -4   8  14        2.13        0.12      1.69 o 
  -3   8  14       99.81      101.43      4.46 o 
  -2   8  14      281.86      274.38      9.85 o 
  -1   8  14      192.29      199.84      7.59 o 
   0   8  14      613.17      626.11     17.18 o 
   1   8  14       43.07       52.10      4.22 o 
   2   8  14       40.93       42.43      4.07 o 
   3   8  14      215.82      192.08      7.65 o 
   4   8  14       53.53       51.25      5.73 o 
   5   8  14        5.05        1.91      4.00 o 
   6   8  14       22.41       17.76      3.82 o 
   7   8  14        8.60        5.70      2.80 o 
   8   8  14       47.44       44.27     10.08 o 
 -10   9  14       15.42        5.55      5.33 o 
  -9   9  14       20.75       23.03      6.27 o 
  -8   9  14        3.13       -0.60      4.62 o 
  -7   9  14       29.97       49.10      7.22 o 
  -6   9  14        0.52        3.74      2.26 o 
  -5   9  14        0.27       -1.78      1.78 o 
  -4   9  14       73.18       68.86      4.20 o 
  -3   9  14       83.77       77.39      4.04 o 
  -2   9  14      147.65      154.57      4.85 o 
  -1   9  14       83.87       84.53      4.17 o 
   0   9  14      112.13      121.74      5.16 o 
   1   9  14        2.51       -2.30      2.30 o 
   2   9  14       10.51       11.76      3.21 o 
   3   9  14       18.83       22.05      3.27 o 
   4   9  14        9.13       12.36      3.82 o 
   5   9  14       14.76       10.99      2.65 o 
   6   9  14       12.35       13.05      3.65 o 
   7   9  14       11.38       20.16      3.54 o 
   8   9  14        7.65       23.66      8.64 o 
 -10  10  14        9.07        6.62      5.40 o 
  -9  10  14        9.56       13.70      6.04 o 
  -8  10  14       89.33      109.78     10.76 o 
  -7  10  14        7.17        3.47      5.00 o 
  -6  10  14       51.62       63.96      8.08 o 
  -5  10  14       22.45       24.98      3.74 o 
  -4  10  14       51.12       47.75      4.04 o 
  -3  10  14       33.18       32.74      3.58 o 
  -2  10  14       34.09       32.95      3.37 o 
  -1  10  14       33.80       35.16      3.08 o 
   0  10  14        1.59       -1.69      1.69 o 
   1  10  14       22.76       24.38      2.94 o 
   2  10  14      113.82      123.98      5.61 o 
   3  10  14        3.12        3.62      2.22 o 
   4  10  14        2.19        4.97      3.23 o 
   5  10  14        7.10        4.29      3.18 o 
   6  10  14      162.80      169.17     11.17 o 
   7  10  14        0.40       -0.97      5.51 o 
   8  10  14        7.66       -1.59      6.03 o 
  -9  11  14        2.39       -2.68      4.71 o 
  -8  11  14       31.56       33.53      7.42 o 
  -7  11  14       23.66       15.81      7.58 o 
  -6  11  14        1.08        6.97      2.75 o 
  -5  11  14       73.65       89.52      5.95 o 
  -4  11  14        4.54        7.36      2.67 o 
  -3  11  14        2.87        5.56      2.47 o 
  -2  11  14       11.15        9.55      2.76 o 
  -1  11  14        9.88        7.97      2.68 o 
   0  11  14        5.38        5.21      2.53 o 
   1  11  14       30.13       32.46      3.71 o 
   2  11  14        0.64        0.86      2.43 o 
   3  11  14       23.83       31.99      5.16 o 
   4  11  14       13.50       14.54      4.23 o 
   5  11  14       18.27       21.29      9.34 o 
   6  11  14        3.22        5.19      3.03 o 
   7  11  14        2.23        5.37      7.09 o 
  -8  12  14       14.90        4.17      5.92 o 
  -7  12  14        3.32        8.60      8.10 o 
  -6  12  14       43.29       41.98      4.45 o 
  -5  12  14       22.98       22.99      4.06 o 
  -4  12  14       25.30       25.04      3.56 o 
  -3  12  14       18.61       16.51      4.03 o 
  -2  12  14        4.07        2.01      2.67 o 
  -1  12  14        6.79        2.65      2.66 o 
   0  12  14       35.93       41.08      4.35 o 
   1  12  14        1.55        1.61      2.79 o 
   2  12  14       15.70       14.92      3.54 o 
   3  12  14       22.66       27.11      8.63 o 
   4  12  14       17.80        6.98      3.70 o 
   5  12  14        0.49        1.11      3.05 o 
  -6  13  14        1.53       -2.13      6.86 o 
  -5  13  14        3.49       -0.20      2.99 o 
  -4  13  14        4.27        2.52      2.59 o 
  -3  13  14       17.32        9.53      3.14 o 
  -2  13  14        0.77        1.76      2.55 o 
  -1  13  14        8.19       11.09      3.11 o 
   0  13  14        3.91        3.59      2.71 o 
   1  13  14       13.43       13.28      3.27 o 
   2  13  14       30.53       34.14      6.71 o 
   3  13  14        9.56        9.93      5.73 o 
   4  13  14       27.28       31.07      5.42 o 
  -3  14  14        8.79       10.69      3.27 o 
  -2  14  14        0.02       -1.47      2.69 o 
  -1  14  14        5.14        3.60      3.01 o 
   0  14  14        6.05        5.75      2.99 o 
   1  14  14        2.67       10.79      3.31 o 
 -14   1  15        0.95        0.10      2.10 o 
 -13   1  15        0.36        4.20      2.49 o 
 -12   1  15        5.42        1.75      3.85 o 
 -11   1  15        2.93        1.78      2.29 o 
 -10   1  15       18.56       19.63      4.59 o 
  -9   1  15        2.57        1.83      1.88 o 
  -8   1  15        8.40        8.95      1.79 o 
  -7   1  15        5.15        3.33      1.29 o 
  -6   1  15       64.18       66.22      2.86 o 
  -5   1  15      284.93      287.84      5.07 o 
  -4   1  15       50.84       53.65      2.26 o 
  -3   1  15       33.55       35.81      2.01 o 
  -2   1  15      368.17      375.29      4.80 o 
  -1   1  15      941.93      971.68      8.26 o 
   0   1  15      413.02      390.87      4.69 o 
   1   1  15      129.28      116.18      2.36 o 
   2   1  15     1050.21     1119.12     11.93 o 
   3   1  15      264.14      252.46      6.41 o 
   4   1  15      582.93      559.32     12.94 o 
   5   1  15      108.46      111.67      4.55 o 
   6   1  15      252.00      245.22      9.72 o 
   7   1  15       72.70       67.31      6.56 o 
   8   1  15       96.72      101.10     10.93 o 
   9   1  15       35.81       40.74      6.64 o 
  10   1  15       18.73       11.44      3.81 o 
  11   1  15        6.39       11.18      3.72 o 
 -13   2  15        0.01        0.86      4.35 o 
 -12   2  15        1.21        1.74      2.23 o 
 -11   2  15        9.77        4.46      2.44 o 
 -10   2  15       15.52       17.35      2.81 o 
  -9   2  15       42.61       44.86      3.43 o 
  -8   2  15        9.31       11.60      1.87 o 
  -7   2  15       64.69       63.98      2.80 o 
  -6   2  15      148.11      156.01      4.01 o 
  -5   2  15       12.13       10.53      1.46 o 
  -4   2  15     1012.85      970.27      9.74 o 
  -3   2  15       82.23       79.76      2.24 o 
  -2   2  15      782.36      946.93      8.90 o 
  -1   2  15      192.00      198.36      3.25 o 
   0   2  15      390.63      380.80      4.63 o 
   1   2  15      745.85      746.46      7.41 o 
   2   2  15      513.41      500.28      7.79 o 
   3   2  15      196.64      208.18      4.69 o 
   4   2  15      421.18      428.92     10.81 o 
   5   2  15      636.17      612.83     16.15 o 
   6   2  15      234.89      270.52     13.70 o 
   7   2  15       24.15       21.37      5.63 o 
   8   2  15       28.22       23.02      4.27 o 
   9   2  15       49.75       42.02      6.61 o 
  10   2  15       35.36       45.06      9.94 o 
  11   2  15        6.98        5.36      3.53 o 
 -13   3  15        6.88        5.46      5.00 o 
 -12   3  15        1.70        3.73      4.83 o 
 -11   3  15        8.15        6.92      2.87 o 
 -10   3  15        7.98        7.93      4.33 o 
  -9   3  15       53.39       49.32      4.77 o 
  -8   3  15      154.29      138.38      4.48 o 
  -7   3  15       57.68       58.68      2.91 o 
  -6   3  15      146.74      144.38      3.73 o 
  -5   3  15       49.98       48.74      2.53 o 
  -4   3  15       10.05        7.84      1.24 o 
  -3   3  15      352.46      384.41     10.81 o 
  -2   3  15      819.99      889.66      9.11 o 
  -1   3  15      233.89      245.85      6.13 o 
   0   3  15        5.71        5.88      1.07 o 
   1   3  15      379.76      386.03     11.41 o 
   2   3  15      684.16      630.99      9.12 o 
   3   3  15      120.91      121.42      4.56 o 
   4   3  15      259.39      249.90      9.15 o 
   5   3  15      435.73      410.07     10.41 o 
   6   3  15       91.66       94.75      5.66 o 
   7   3  15       32.39       29.87      4.66 o 
   8   3  15       72.25       76.82      8.60 o 
   9   3  15        3.55        6.28      3.30 o 
  10   3  15        9.47        6.88      3.30 o 
  11   3  15        5.14        6.91      3.35 o 
 -13   4  15        5.75        6.54      5.51 o 
 -12   4  15        1.80        0.34      4.66 o 
 -11   4  15       13.54       27.84      7.19 o 
 -10   4  15        5.61        9.56      3.88 o 
  -9   4  15       51.79       46.55      3.64 o 
  -8   4  15       34.74       42.58      3.58 o 
  -7   4  15       58.56       43.75      3.17 o 
  -6   4  15      174.33      163.42      4.33 o 
  -5   4  15      184.45      171.28      5.16 o 
  -4   4  15      202.24      224.83      5.30 o 
  -3   4  15       58.56       56.37      3.19 o 
  -2   4  15      675.83      666.87      7.61 o 
  -1   4  15      188.85      209.00      4.02 o 
   0   4  15      134.77      148.50      4.53 o 
   1   4  15      103.10      107.86      3.43 o 
   2   4  15      396.02      427.74      7.39 o 
   3   4  15      542.85      514.94     10.13 o 
   4   4  15      449.89      455.10     13.39 o 
   5   4  15       42.07       40.56      4.05 o 
   6   4  15        9.19       13.23      2.85 o 
   7   4  15       82.02       85.37      7.06 o 
   8   4  15       60.39       65.01      7.41 o 
   9   4  15       13.47       12.87      8.17 o 
  10   4  15       19.21       17.60      3.98 o 
 -13   5  15       12.15       21.07      7.44 o 
 -12   5  15       15.64       11.60      6.68 o 
 -11   5  15        9.84        5.41      5.13 o 
 -10   5  15        6.98        9.85      7.11 o 
  -9   5  15       39.81       40.29      3.36 o 
  -8   5  15        9.66        7.92      2.12 o 
  -7   5  15       43.24       41.67      3.55 o 
  -6   5  15      154.49      127.30      4.42 o 
  -5   5  15       61.59       57.03      4.17 o 
  -4   5  15       92.67       93.85      3.18 o 
  -3   5  15      289.61      296.31      5.62 o 
  -2   5  15      326.23      319.34      5.21 o 
  -1   5  15      259.33      276.39      5.47 o 
   0   5  15      225.53      208.81      4.18 o 
   1   5  15      265.13      298.08      5.62 o 
   2   5  15      497.41      514.69      9.21 o 
   3   5  15       93.44       90.12      5.29 o 
   4   5  15       19.24       17.05      2.49 o 
   5   5  15       19.37       20.92      3.27 o 
   6   5  15        1.31        4.08      2.23 o 
   7   5  15       26.25       29.59      3.81 o 
   8   5  15       60.23       59.00      7.94 o 
   9   5  15       60.38       65.46      6.14 o 
  10   5  15        4.05        1.17      2.74 o 
 -12   6  15       28.74       36.43      8.95 o 
 -11   6  15        7.92        6.45      5.76 o 
 -10   6  15       11.41        7.53      4.62 o 
  -9   6  15       10.58       13.65      7.87 o 
  -8   6  15       76.30       77.39      6.08 o 
  -7   6  15        0.93        2.18      1.71 o 
  -6   6  15       17.39       24.03      2.63 o 
  -5   6  15      126.99      113.51      4.95 o 
  -4   6  15      133.27      146.65      3.86 o 
  -3   6  15      564.55      522.57     13.56 o 
  -2   6  15      366.71      373.66      6.56 o 
  -1   6  15       22.18       20.81      2.72 o 
   0   6  15      115.34      112.03      3.52 o 
   1   6  15      372.89      365.31      6.91 o 
   2   6  15      180.17      153.45      5.02 o 
   3   6  15       41.39       35.43      4.38 o 
   4   6  15       42.36       39.66      5.04 o 
   5   6  15       31.95       25.22      4.19 o 
   6   6  15       26.42       26.91      3.67 o 
   7   6  15       17.37       15.90      3.25 o 
   8   6  15        0.90       -3.48      5.87 o 
   9   6  15       23.71       22.66      3.99 o 
  10   6  15        3.25        9.68      6.88 o 
 -12   7  15        0.01        5.23      6.12 o 
 -11   7  15       29.54       40.99      9.45 o 
 -10   7  15        0.14        4.78      7.33 o 
  -9   7  15       15.87       11.64      5.52 o 
  -8   7  15        6.02        5.31      4.18 o 
  -7   7  15       15.11       14.33      2.67 o 
  -6   7  15       12.37       13.30      2.37 o 
  -5   7  15       46.04       41.20      3.40 o 
  -4   7  15      254.01      230.17      6.06 o 
  -3   7  15       55.95       60.49      3.65 o 
  -2   7  15      803.89      855.30     12.65 o 
  -1   7  15      491.20      492.56      8.74 o 
   0   7  15       41.19       39.61      3.47 o 
   1   7  15       28.15       26.33      3.31 o 
   2   7  15      119.47      118.71      6.96 o 
   3   7  15       82.27       72.88      5.47 o 
   4   7  15       39.96       30.09      4.65 o 
   5   7  15       25.94       14.42      3.67 o 
   6   7  15        6.92        4.80      2.84 o 
   7   7  15        5.10        2.20      2.69 o 
   8   7  15       20.58       20.77      4.45 o 
   9   7  15        1.11       -3.30      5.79 o 
 -11   8  15        3.03        1.81      5.57 o 
 -10   8  15       83.43      107.24     11.60 o 
  -9   8  15        8.02       11.98      7.98 o 
  -8   8  15       25.91       31.57      6.37 o 
  -7   8  15       18.88       26.95      3.40 o 
  -6   8  15        1.91        6.18      2.70 o 
  -5   8  15        2.78       -1.80      1.80 o 
  -4   8  15       94.68       90.06      4.12 o 
  -3   8  15      157.87      154.64      5.06 o 
  -2   8  15       49.07       45.25      3.90 o 
  -1   8  15       90.96      105.16      5.44 o 
   0   8  15        4.73        2.41      2.21 o 
   1   8  15       38.34       36.13      3.89 o 
   2   8  15        0.57       -2.26      3.14 o 
   3   8  15        1.73        1.06      2.36 o 
   4   8  15      168.98      149.65      8.47 o 
   5   8  15       18.12       14.78      3.60 o 
   6   8  15       14.48        9.42      3.26 o 
   7   8  15       31.36       37.61      8.07 o 
 -11   9  15        2.03       -2.48      7.55 o 
 -10   9  15        3.62        2.91      7.98 o 
  -9   9  15       31.16       28.89      6.69 o 
  -8   9  15        8.24       14.41      5.57 o 
  -7   9  15       55.44       67.21      6.00 o 
  -6   9  15       21.11       26.78      3.56 o 
  -5   9  15       19.16       22.56      3.20 o 
  -4   9  15        3.34        3.86      1.75 o 
  -3   9  15       70.51       67.32      4.96 o 
  -2   9  15       29.20       28.90      2.98 o 
  -1   9  15        2.08        2.19      1.80 o 
   0   9  15       19.37       19.79      3.35 o 
   1   9  15       67.27       67.78      5.18 o 
   2   9  15        4.55        3.08      2.40 o 
   3   9  15       28.95       23.52      6.24 o 
   4   9  15       24.89       28.19      4.99 o 
   5   9  15      113.31      118.94     21.77 o 
   6   9  15       10.61        6.88      2.46 o 
   7   9  15       13.17       10.73      3.34 o 
   8   9  15       29.10       21.89      8.61 o 
 -10  10  15        5.96        4.92      7.49 o 
  -9  10  15        1.71        0.95      4.88 o 
  -8  10  15       41.61       32.94      7.12 o 
  -7  10  15       12.98       11.29      5.56 o 
  -6  10  15       20.90       23.09      3.79 o 
  -5  10  15       39.57       51.92      5.55 o 
  -4  10  15       40.94       53.74      4.33 o 
  -3  10  15       13.99       22.55      3.21 o 
  -2  10  15       15.96       13.95      2.57 o 
  -1  10  15       11.09        9.09      2.36 o 
   0  10  15        2.65       -0.63      1.85 o 
   1  10  15       14.36       11.09      2.71 o 
   2  10  15        1.31       -0.01      2.00 o 
   3  10  15        1.66        3.28      2.46 o 
   4  10  15       16.46       22.27      3.53 o 
   5  10  15        9.15        7.20      3.50 o 
   6  10  15       14.83       16.59      3.94 o 
   7  10  15        3.48        2.80      6.45 o 
  -9  11  15       24.37       21.92      6.93 o 
  -8  11  15       20.85       19.82      6.30 o 
  -7  11  15       12.51        2.27      5.31 o 
  -6  11  15        1.27        5.33      3.04 o 
  -5  11  15        6.86       11.00      2.97 o 
  -4  11  15       18.28       19.90      3.27 o 
  -3  11  15       25.17       25.44      3.83 o 
  -2  11  15       25.97       23.20      3.50 o 
  -1  11  15       36.87       45.07      4.26 o 
   0  11  15        1.31        0.32      2.26 o 
   1  11  15       17.97       18.54      3.73 o 
   2  11  15       46.65       57.75      5.31 o 
   3  11  15       26.25       25.11      4.34 o 
   4  11  15        3.83        4.83      3.57 o 
   5  11  15       27.03       23.55      4.73 o 
   6  11  15        7.16        3.61      3.16 o 
  -7  12  15        9.40       11.75      9.14 o 
  -6  12  15        4.17        3.71      3.28 o 
  -5  12  15       16.69       20.26      4.35 o 
  -4  12  15        1.02        1.19      2.37 o 
  -3  12  15        1.19        2.86      2.54 o 
  -2  12  15        5.37        3.90      2.51 o 
  -1  12  15        3.00        2.85      2.56 o 
   0  12  15       14.56       14.03      3.11 o 
   1  12  15        2.37        2.27      3.49 o 
   2  12  15        4.31        4.34      4.24 o 
   3  12  15        0.33        1.84      3.89 o 
   4  12  15       75.37       83.11      8.78 o 
   5  12  15       11.66       11.74      4.02 o 
  -6  13  15        0.25       -2.30      2.30 o 
  -5  13  15        1.06        0.63      4.92 o 
  -4  13  15       46.86       54.80      5.10 o 
  -3  13  15        1.92        4.33      2.91 o 
  -2  13  15       17.86        9.85      3.70 o 
  -1  13  15        6.91       10.20      3.10 o 
   0  13  15        0.06        2.01      2.66 o 
   1  13  15        3.10       -0.29      3.21 o 
   2  13  15        4.60        2.07      3.41 o 
   3  13  15        9.72       11.04      3.83 o 
  -2  14  15        4.88        3.00      2.94 o 
  -1  14  15        5.33        8.10      3.36 o 
 -14   0  16        1.19        4.06      3.67 o 
 -13   0  16        3.68        4.13      3.82 o 
 -12   0  16        7.18        6.87      4.08 o 
 -11   0  16        0.80        0.97      3.16 o 
 -10   0  16       63.46       63.61      6.56 o 
  -9   0  16       25.09       13.82      5.03 o 
  -8   0  16      287.71      299.95      8.90 o 
  -7   0  16       15.11       17.07      4.27 o 
  -6   0  16     1684.40     1726.68     26.94 o 
  -5   0  16        0.61        0.99      1.62 o 
  -4   0  16      250.67      242.90      9.10 o 
  -3   0  16        0.01       -1.71      2.20 o 
  -2   0  16      319.52      305.54      6.92 o 
  -1   0  16      711.37      759.81     10.77 o 
   0   0  16       73.85       54.06      2.60 o 
   1   0  16       74.88       49.33      2.89 o 
   2   0  16       90.26       78.46      3.83 o 
   3   0  16       84.96       82.99      6.34 o 
   4   0  16      240.67      276.58      9.84 o 
   5   0  16      216.20      200.89      8.57 o 
   6   0  16      648.52      643.05     24.10 o 
   7   0  16        5.18       12.46      5.17 o 
   8   0  16       60.33       67.67      9.66 o 
   9   0  16       27.54       36.98      7.58 o 
  10   0  16       10.78        4.12      5.11 o 
  11   0  16       11.43       10.86      5.90 o 
 -13   1  16        1.39        1.02      2.43 o 
 -12   1  16        4.74        2.56      2.60 o 
 -11   1  16        6.55        7.62      3.32 o 
 -10   1  16        7.45       13.28      2.65 o 
  -9   1  16      140.67      160.51      5.98 o 
  -8   1  16      302.30      306.01      5.70 o 
  -7   1  16      159.86      174.98      4.18 o 
  -6   1  16       33.28       30.41      2.22 o 
  -5   1  16      139.81      147.49      5.39 o 
  -4   1  16      922.20      888.60     10.33 o 
  -3   1  16      160.96      154.08      3.25 o 
  -2   1  16      257.82      244.43      3.89 o 
  -1   1  16      128.78      120.73      2.49 o 
   0   1  16        4.56       13.34      1.20 o 
   1   1  16       31.50       22.99      1.46 o 
   2   1  16      879.97      818.60     11.11 o 
   3   1  16      541.59      479.09      8.14 o 
   4   1  16       13.22       10.77      2.32 o 
   5   1  16       45.62       44.76      3.56 o 
   6   1  16       58.94       60.91      6.23 o 
   7   1  16       90.48       79.20      7.05 o 
   8   1  16        9.12        7.60      3.48 o 
   9   1  16        2.52        3.43      3.65 o 
  10   1  16       17.17        8.57      3.74 o 
  11   1  16       17.63       13.45      4.69 o 
 -13   2  16        0.79       -0.55      1.99 o 
 -12   2  16        7.97        4.74      2.49 o 
 -11   2  16        7.90        2.24      2.65 o 
 -10   2  16        0.48        1.02      2.06 o 
  -9   2  16       37.62       42.29      3.43 o 
  -8   2  16      495.50      518.88      8.44 o 
  -7   2  16      153.25      150.71      3.90 o 
  -6   2  16       37.40       36.42      2.35 o 
  -5   2  16      171.10      159.19      3.86 o 
  -4   2  16      146.81      148.57      3.65 o 
  -3   2  16      703.98      708.29      7.83 o 
  -2   2  16      303.76      363.67      4.88 o 
  -1   2  16      612.38      621.94      6.88 o 
   0   2  16       16.65       11.02      1.36 o 
   1   2  16      332.11      295.70      4.79 o 
   2   2  16      157.78      143.14      4.57 o 
   3   2  16      223.18      194.86      4.69 o 
   4   2  16      873.30      902.75     14.38 o 
   5   2  16      628.17      657.48     13.89 o 
   6   2  16       18.17       18.17      3.06 o 
   7   2  16       16.17       11.17      3.64 o 
   8   2  16       18.31       13.54      3.83 o 
   9   2  16        4.80        6.13      3.38 o 
  10   2  16       37.95       42.93      5.69 o 
  11   2  16        2.35        3.23      3.24 o 
 -13   3  16        2.08        8.44      5.53 o 
 -12   3  16        2.84       10.78      5.87 o 
 -11   3  16       15.98       17.82      3.19 o 
 -10   3  16        5.80        7.09      2.60 o 
  -9   3  16        9.56        8.40      2.30 o 
  -8   3  16       73.20       71.66      4.58 o 
  -7   3  16       19.45       21.65      2.05 o 
  -6   3  16      104.91       98.95      3.54 o 
  -5   3  16      260.62      250.85      4.88 o 
  -4   3  16      148.00      140.90      3.56 o 
  -3   3  16       19.80       15.08      1.42 o 
  -2   3  16      792.73      811.77      8.74 o 
  -1   3  16      799.62      786.81     10.75 o 
   0   3  16     2320.15     2388.89     20.50 o 
   1   3  16      298.20      296.32      6.02 o 
   2   3  16       94.56       96.28      5.47 o 
   3   3  16      257.32      261.13      6.87 o 
   4   3  16      511.66      495.98     13.79 o 
   5   3  16       14.30       16.63      2.92 o 
   6   3  16      129.66      153.14      6.64 o 
   7   3  16      141.97      145.20      8.55 o 
   8   3  16       19.81       22.97      4.45 o 
   9   3  16       37.71       38.75      5.41 o 
  10   3  16        0.68        3.66      3.02 o 
 -13   4  16        1.47        9.21      5.91 o 
 -12   4  16        6.64        1.95      5.21 o 
 -11   4  16       21.26       32.73      7.88 o 
 -10   4  16       92.06       90.40      5.16 o 
  -9   4  16        7.45        0.91      3.82 o 
  -8   4  16        9.31       11.14      2.58 o 
  -7   4  16       38.89       31.13      2.87 o 
  -6   4  16       16.29       13.15      2.01 o 
  -5   4  16      225.41      196.80      5.63 o 
  -4   4  16       76.05       72.46      3.22 o 
  -3   4  16      192.80      187.88      4.88 o 
  -2   4  16      220.98      216.76      4.71 o 
  -1   4  16      213.52      210.74      5.75 o 
   0   4  16      109.76      123.98      3.70 o 
   1   4  16      603.40      597.92     10.08 o 
   2   4  16      502.30      537.66      9.47 o 
   3   4  16      412.18      413.21      9.08 o 
   4   4  16      230.63      234.19      6.72 o 
   5   4  16      132.04      120.74      5.94 o 
   6   4  16        3.72        5.24      2.32 o 
   7   4  16      108.47       91.94      7.56 o 
   8   4  16      125.57      144.43     26.21 o 
   9   4  16       20.63       14.97      4.29 o 
  10   4  16        0.78       -3.20      3.20 o 
 -13   5  16        9.89       17.00      7.27 o 
 -12   5  16        2.53       -0.15      5.05 o 
 -11   5  16        9.19       20.30      7.14 o 
 -10   5  16        2.36        4.88      4.00 o 
  -9   5  16        2.52        3.99      2.72 o 
  -8   5  16        2.82        2.44      1.89 o 
  -7   5  16       43.47       40.78      3.13 o 
  -6   5  16      121.05      103.97      4.42 o 
  -5   5  16        8.01        9.45      3.68 o 
  -4   5  16      105.08      117.08      4.65 o 
  -3   5  16      141.99      147.87      3.87 o 
  -2   5  16        8.84       11.65      1.56 o 
  -1   5  16      352.91      372.97      7.22 o 
   0   5  16      862.00      871.59     11.77 o 
   1   5  16       22.91       25.33      3.07 o 
   2   5  16      387.58      360.36     14.35 o 
   3   5  16      345.55      341.21      9.58 o 
   4   5  16       80.21       77.11      5.56 o 
   5   5  16        6.75        3.11      3.69 o 
   6   5  16      128.78      117.59      6.96 o 
   7   5  16       14.50        8.08      2.84 o 
   8   5  16       20.65       23.31      7.80 o 
   9   5  16        5.39       11.28      3.61 o 
  10   5  16       16.87       16.37      3.66 o 
 -12   6  16       63.97       51.96     10.42 o 
 -11   6  16        2.63       -1.90      4.51 o 
 -10   6  16        3.60        0.37      4.63 o 
  -9   6  16        2.59       -0.15      3.50 o 
  -8   6  16        6.81        6.28      2.31 o 
  -7   6  16        6.37        7.78      3.75 o 
  -6   6  16       12.81        9.43      2.08 o 
  -5   6  16       78.19       83.01      4.56 o 
  -4   6  16       67.77       73.29      3.50 o 
  -3   6  16       74.33       74.79      3.83 o 
  -2   6  16      140.58      125.39      4.29 o 
  -1   6  16      179.34      173.07      5.48 o 
   0   6  16      465.64      463.65      8.90 o 
   1   6  16      507.05      484.48      9.90 o 
   2   6  16       25.32       29.87      3.39 o 
   3   6  16      157.83      141.62      6.42 o 
   4   6  16       55.74       58.74      6.15 o 
   5   6  16       32.89       30.49      4.74 o 
   6   6  16       37.25       46.41      5.67 o 
   7   6  16       48.12       55.57      7.46 o 
   8   6  16       28.16       28.82      4.62 o 
   9   6  16       13.46       15.57      3.74 o 
 -12   7  16        9.33       26.85      8.51 o 
 -11   7  16        9.11       12.28      7.06 o 
 -10   7  16        4.18        3.64      5.93 o 
  -9   7  16       33.98       44.96      6.85 o 
  -8   7  16        3.56        8.37      3.62 o 
  -7   7  16       14.19        8.63      2.98 o 
  -6   7  16       66.29       73.43      6.19 o 
  -5   7  16       11.40       11.45      2.56 o 
  -4   7  16       45.64       44.04      3.47 o 
  -3   7  16       46.68       60.12      4.11 o 
  -2   7  16      458.49      465.41      9.64 o 
  -1   7  16       48.21       52.35      3.98 o 
   0   7  16       69.03       71.67      6.88 o 
   1   7  16      219.27      212.02      7.07 o 
   2   7  16        6.97        3.32      2.17 o 
   3   7  16      151.35      149.10     12.76 o 
   4   7  16       40.10       43.49      5.75 o 
   5   7  16       61.47       72.70      6.91 o 
   6   7  16        9.95        4.18      3.20 o 
   7   7  16        5.26        7.16      3.24 o 
   8   7  16       10.07       17.21      4.59 o 
   9   7  16       18.09       11.80      7.73 o 
 -11   8  16        1.52       10.28      6.79 o 
 -10   8  16       25.82       22.28     14.16 o 
  -9   8  16        9.21        5.76      7.99 o 
  -8   8  16        4.07        2.16      7.37 o 
  -7   8  16       17.20       18.75      3.66 o 
  -6   8  16       43.38       48.56      4.09 o 
  -5   8  16      104.20      114.89      6.11 o 
  -4   8  16        1.57        1.81      1.65 o 
  -3   8  16       20.95       17.45      2.59 o 
  -2   8  16       64.08       63.66      4.45 o 
  -1   8  16       58.05       61.71      4.46 o 
   0   8  16        0.65       -0.56      2.17 o 
   1   8  16      100.87      100.62      6.09 o 
   2   8  16      107.57      114.33      7.31 o 
   3   8  16       32.44       33.78      5.23 o 
   4   8  16       98.31       99.87     13.41 o 
   5   8  16       13.15       12.71      3.64 o 
   6   8  16        3.41        3.79      3.05 o 
   7   8  16       10.65       14.04      5.37 o 
   8   8  16        3.78        2.81      2.14 o 
 -10   9  16       29.88       38.24     11.19 o 
  -9   9  16       12.56       -7.28      7.48 o 
  -8   9  16       31.12       42.88      7.53 o 
  -7   9  16       12.53       14.40      3.04 o 
  -6   9  16       10.35       12.25      4.58 o 
  -5   9  16       38.18       41.91      4.19 o 
  -4   9  16      178.78      185.86      5.79 o 
  -3   9  16       23.57       21.75      3.26 o 
  -2   9  16       21.32       16.19      2.56 o 
  -1   9  16      129.30      133.54      6.46 o 
   0   9  16       73.48       71.87      7.01 o 
   1   9  16       48.11       46.62      4.52 o 
   2   9  16       27.33       27.08      4.06 o 
   3   9  16       53.27       41.54      6.02 o 
   4   9  16       14.74        8.06      3.50 o 
   5   9  16        4.03        0.30      3.32 o 
   6   9  16       19.84       19.98      3.28 o 
   7   9  16        2.94        3.65      3.07 o 
   8   9  16       42.54       62.86     12.43 o 
 -10  10  16        6.54        2.50      8.42 o 
  -9  10  16       21.39       29.66      7.05 o 
  -8  10  16        4.60       -3.87     11.33 o 
  -7  10  16       42.28       45.31      4.23 o 
  -6  10  16       10.74        7.56      4.79 o 
  -5  10  16        1.31       -2.26      2.26 o 
  -4  10  16       43.40       42.00      4.04 o 
  -3  10  16       18.05       23.63      2.99 o 
  -2  10  16       64.37       63.52      4.35 o 
  -1  10  16        6.90        6.02      2.44 o 
   0  10  16       28.83       27.98      4.44 o 
   1  10  16       20.51       17.29      3.00 o 
   2  10  16       45.16       46.09      5.26 o 
   3  10  16       62.58       47.13      7.10 o 
   4  10  16        7.02       11.46      3.49 o 
   5  10  16       76.37       92.83      6.41 o 
   6  10  16       12.71       11.70      3.91 o 
   7  10  16       24.06       21.80      3.61 o 
  -9  11  16       13.72       25.01      7.25 o 
  -8  11  16        5.19       -0.61      5.18 o 
  -7  11  16        9.23        3.76      6.01 o 
  -6  11  16       81.65       81.24      5.78 o 
  -5  11  16       12.06       10.82      3.24 o 
  -4  11  16        0.72        0.51      2.22 o 
  -3  11  16        6.31        5.39      2.66 o 
  -2  11  16        0.47        2.61      2.51 o 
  -1  11  16       12.35        9.95      2.93 o 
   0  11  16       10.42        7.03      3.05 o 
   1  11  16        4.58        3.06      3.93 o 
   2  11  16       18.94       17.33      4.75 o 
   3  11  16       42.42       49.89      6.94 o 
   4  11  16       29.56       30.87      5.75 o 
   5  11  16        5.58        9.47      3.68 o 
   6  11  16       16.84       10.90      3.85 o 
  -7  12  16        3.39        3.19      5.52 o 
  -6  12  16        2.03        3.71      6.70 o 
  -5  12  16       46.01       51.78      5.74 o 
  -4  12  16       11.50       11.53      3.15 o 
  -3  12  16        5.51        8.60      3.11 o 
  -2  12  16       24.32       25.69      3.83 o 
  -1  12  16        1.13       -1.53      2.50 o 
   0  12  16        0.28       -0.78      2.79 o 
   1  12  16        7.39        5.90      3.28 o 
   2  12  16        2.50       -0.55      2.96 o 
   3  12  16        6.96        9.89      8.70 o 
   4  12  16       12.35       13.41      4.53 o 
  -5  13  16        3.63        6.97      3.49 o 
  -4  13  16       19.66       19.52      3.65 o 
  -3  13  16        1.81       -2.53      2.53 o 
  -2  13  16       21.31       23.93      3.89 o 
  -1  13  16        5.75        6.23      4.10 o 
   0  13  16       20.86       17.32      3.88 o 
   1  13  16        0.66       -0.86      4.07 o 
   2  13  16        1.44        8.03      3.91 o 
 -13   1  17        3.99        3.62      3.17 o 
 -12   1  17        1.85        6.74      2.99 o 
 -11   1  17       18.03       24.32      4.78 o 
 -10   1  17       91.55       95.32      5.37 o 
  -9   1  17        2.24        0.63      2.06 o 
  -8   1  17       25.47       21.12      2.07 o 
  -7   1  17      238.36      238.96      5.03 o 
  -6   1  17      151.55      162.25      4.07 o 
  -5   1  17       25.53       34.27      2.37 o 
  -4   1  17      820.62      842.77     11.97 o 
  -3   1  17      709.23      707.14      8.97 o 
  -2   1  17      892.15      968.88     10.36 o 
  -1   1  17       30.76       21.62      1.50 o 
   0   1  17        4.96        6.85      1.85 o 
   1   1  17       47.46       39.02      2.06 o 
   2   1  17      250.96      213.12      5.76 o 
   3   1  17      170.09      163.83      5.43 o 
   4   1  17      401.04      419.71      9.08 o 
   5   1  17      404.83      392.45      8.80 o 
   6   1  17       36.17       28.97      4.65 o 
   7   1  17       48.65       54.73      6.27 o 
   8   1  17        7.71        9.35      3.42 o 
   9   1  17        5.45        2.06      3.14 o 
  10   1  17        4.41        1.12      3.33 o 
 -13   2  17        2.42       -0.34      2.56 o 
 -12   2  17        0.68        1.64      2.59 o 
 -11   2  17       15.56       17.66      4.06 o 
 -10   2  17       31.56       34.30      4.01 o 
  -9   2  17       11.58       15.22      2.77 o 
  -8   2  17      117.12      130.51      5.11 o 
  -7   2  17       91.93       88.49      3.37 o 
  -6   2  17       63.37       61.73      2.92 o 
  -5   2  17      158.75      141.82      3.77 o 
  -4   2  17      178.93      189.78      4.24 o 
  -3   2  17      199.47      176.24      4.04 o 
  -2   2  17      248.44      250.62      6.14 o 
  -1   2  17      256.87      275.15      5.09 o 
   0   2  17       94.94       70.45      3.03 o 
   1   2  17      178.28      164.26      3.71 o 
   2   2  17      112.27      116.09      3.95 o 
   3   2  17       21.15       24.92      2.27 o 
   4   2  17      319.17      314.75     11.67 o 
   5   2  17       70.73       66.06      5.20 o 
   6   2  17      144.07      150.88     11.51 o 
   7   2  17       83.13       96.45      8.07 o 
   8   2  17        0.72        0.81      5.52 o 
   9   2  17       21.62       21.73      4.85 o 
  10   2  17       12.48       13.48      4.20 o 
 -13   3  17        1.89        2.69      5.05 o 
 -12   3  17        8.96       11.80      3.82 o 
 -11   3  17       12.15        7.04      2.73 o 
 -10   3  17       50.92       46.12      7.08 o 
  -9   3  17       12.08       10.87      2.58 o 
  -8   3  17       47.35       49.74      5.55 o 
  -7   3  17        1.62        2.96      1.58 o 
  -6   3  17      200.57      198.14      4.95 o 
  -5   3  17      163.29      165.20      4.43 o 
  -4   3  17       38.55       32.18      2.44 o 
  -3   3  17      123.75      135.65      4.12 o 
  -2   3  17      325.04      308.94     10.35 o 
  -1   3  17      380.23      359.88      6.44 o 
   0   3  17       11.40       12.87      1.57 o 
   1   3  17      534.09      486.23     11.67 o 
   2   3  17        3.79        2.05      1.90 o 
   3   3  17      307.31      298.92      6.28 o 
   4   3  17       51.24       54.17      3.94 o 
   5   3  17       98.25       96.22      6.22 o 
   6   3  17       14.98       16.90      3.31 o 
   7   3  17        1.60       -0.63      2.76 o 
   8   3  17       16.90       15.02      4.91 o 
   9   3  17       14.26       11.47      3.99 o 
  10   3  17       13.38       11.21      4.02 o 
 -13   4  17        2.00        2.63      5.45 o 
 -12   4  17        0.12       -4.35      4.35 o 
 -11   4  17       16.81       16.21      6.13 o 
 -10   4  17       75.73       94.61      6.13 o 
  -9   4  17       14.55       18.93      2.87 o 
  -8   4  17       30.72       28.51      3.23 o 
  -7   4  17      103.32      110.86      7.02 o 
  -6   4  17       31.50       34.15      3.20 o 
  -5   4  17       45.07       42.66      2.76 o 
  -4   4  17      419.32      451.30      7.65 o 
  -3   4  17      181.51      188.26      4.89 o 
  -2   4  17      340.74      350.11      6.53 o 
  -1   4  17      946.95      894.03     11.53 o 
   0   4  17      482.79      410.45      8.17 o 
   1   4  17        0.56        2.07      1.91 o 
   2   4  17      414.13      419.58     10.84 o 
   3   4  17      355.33      359.64     10.50 o 
   4   4  17       47.38       43.00      4.82 o 
   5   4  17        7.85       13.53      2.83 o 
   6   4  17       49.34       52.50      5.02 o 
   7   4  17       36.55       42.77      5.54 o 
   8   4  17       53.66       60.71      6.68 o 
   9   4  17        0.56        2.27      2.90 o 
  10   4  17        9.02       23.12      4.45 o 
 -12   5  17       10.10       16.36      6.96 o 
 -11   5  17        1.26        5.38      5.29 o 
 -10   5  17        1.69        1.35      4.88 o 
  -9   5  17        7.02        8.53      3.10 o 
  -8   5  17        5.28        4.67      2.10 o 
  -7   5  17       13.58       11.88      2.18 o 
  -6   5  17       36.97       31.87      3.07 o 
  -5   5  17       94.71       98.62      5.23 o 
  -4   5  17       93.56       92.48      5.52 o 
  -3   5  17      109.40      100.99      6.52 o 
  -2   5  17      508.30      538.71      9.84 o 
  -1   5  17       19.15       17.35      3.74 o 
   0   5  17      119.51      108.00      5.29 o 
   1   5  17      499.24      464.23     22.14 o 
   2   5  17      306.45      291.84      7.93 o 
   3   5  17       89.13       94.57      6.25 o 
   4   5  17       21.92       19.92      4.00 o 
   5   5  17       12.44        7.52      4.12 o 
   6   5  17       40.10       30.11      4.69 o 
   7   5  17       87.51       75.16     11.41 o 
   8   5  17        2.31        1.66      3.06 o 
   9   5  17        5.13        0.47      2.98 o 
 -12   6  17        2.43       16.11      7.24 o 
 -11   6  17        2.30       10.90      6.23 o 
 -10   6  17        1.81       -1.55      7.06 o 
  -9   6  17       29.27       36.53      4.57 o 
  -8   6  17       25.23       24.75      3.37 o 
  -7   6  17       21.97       17.19      3.32 o 
  -6   6  17       25.71       29.90      3.03 o 
  -5   6  17       38.83       33.66      3.40 o 
  -4   6  17       28.03       27.15      2.63 o 
  -3   6  17      236.72      238.35      6.95 o 
  -2   6  17      135.85      131.21      6.27 o 
  -1   6  17      276.85      268.08     12.87 o 
   0   6  17        4.72        6.55      2.17 o 
   1   6  17      492.91      478.10     10.69 o 
   2   6  17      990.72      995.81     19.22 o 
   3   6  17      144.85      144.90      6.69 o 
   4   6  17       16.65       14.81      3.92 o 
   5   6  17       33.22       31.85      4.90 o 
   6   6  17       86.37      105.89     11.19 o 
   7   6  17        0.80        3.20      2.68 o 
   8   6  17       47.97       50.19      5.91 o 
   9   6  17       66.68       89.62      6.70 o 
 -12   7  17       14.66       16.30      7.05 o 
 -11   7  17       14.30       21.60      7.90 o 
 -10   7  17        5.64       11.61      6.89 o 
  -9   7  17        8.36        7.14      5.73 o 
  -8   7  17        3.63        4.11      2.60 o 
  -7   7  17       42.59       43.41      5.10 o 
  -6   7  17        8.73       12.18      4.77 o 
  -5   7  17       37.22       41.79      6.22 o 
  -4   7  17       24.36       16.73      4.17 o 
  -3   7  17       14.02       15.50      2.52 o 
  -2   7  17      231.22      217.84      6.64 o 
  -1   7  17      248.24      244.93      7.08 o 
   0   7  17      460.45      436.49     10.39 o 
   1   7  17      301.98      277.11      8.21 o 
   2   7  17       10.69        8.60      2.63 o 
   3   7  17       92.48      100.57      6.80 o 
   4   7  17      151.97      181.15      9.46 o 
   5   7  17       71.19       68.57      6.95 o 
   6   7  17       19.32       27.13      6.26 o 
   7   7  17       74.88       82.98      7.38 o 
   8   7  17       37.39       36.86      5.98 o 
   9   7  17        8.41        3.85      3.18 o 
 -11   8  17       17.56        5.04      6.53 o 
 -10   8  17        8.12       -3.22      7.70 o 
  -9   8  17       13.26       14.40      8.88 o 
  -8   8  17        3.69        1.40      3.85 o 
  -7   8  17       10.50        6.41      2.90 o 
  -6   8  17       14.78       12.28      3.11 o 
  -5   8  17       15.23       16.68      3.38 o 
  -4   8  17        6.61        7.71      2.37 o 
  -3   8  17      106.95       99.74      5.84 o 
  -2   8  17        0.91        2.69      2.20 o 
  -1   8  17       49.78       51.36      4.09 o 
   0   8  17       15.45        8.48      2.81 o 
   1   8  17       69.62       60.77      4.88 o 
   2   8  17       13.47       13.06      3.19 o 
   3   8  17       47.74       47.87      5.11 o 
   4   8  17       33.88       27.23      5.01 o 
   5   8  17       32.17       29.75      5.06 o 
   6   8  17       10.31        7.53      6.60 o 
   7   8  17       18.04       22.56      4.86 o 
   8   8  17        2.85        4.13      3.44 o 
 -10   9  17        0.99        0.91      7.83 o 
  -9   9  17        8.58       -0.57      7.73 o 
  -8   9  17       27.73       41.14     11.02 o 
  -7   9  17        2.07        4.25      3.81 o 
  -6   9  17        4.92        4.88      2.71 o 
  -5   9  17        8.41        1.67      2.50 o 
  -4   9  17      248.23      252.94     12.21 o 
  -3   9  17       39.40       42.74      5.67 o 
  -2   9  17        9.60        8.00      2.82 o 
  -1   9  17       35.57       30.19      5.67 o 
   0   9  17       28.61       29.47      3.88 o 
   1   9  17       71.13       69.55      5.53 o 
   2   9  17      116.15      113.77      6.78 o 
   3   9  17       12.43       10.93      3.99 o 
   4   9  17        2.80        9.12      3.75 o 
   5   9  17       12.65        9.18      3.86 o 
   6   9  17        6.45       11.36      4.06 o 
   7   9  17        3.98        1.57      2.31 o 
  -9  10  17        5.39        5.87      9.26 o 
  -8  10  17        4.20       11.49      8.95 o 
  -7  10  17       23.94       35.03      4.25 o 
  -6  10  17        1.47       -1.06      2.58 o 
  -5  10  17       21.01       24.35      3.86 o 
  -4  10  17        3.63        1.76      2.41 o 
  -3  10  17        1.89        2.30      2.20 o 
  -2  10  17        0.62       -2.23      2.23 o 
  -1  10  17        9.73        9.55      2.76 o 
   0  10  17        2.59        1.21      2.08 o 
   1  10  17       30.62       24.50      3.42 o 
   2  10  17       27.10       22.67      3.39 o 
   3  10  17       10.63       12.67      3.54 o 
   4  10  17        6.96        5.33      2.82 o 
   5  10  17       12.71       10.16      3.17 o 
   6  10  17       17.10       18.50      4.40 o 
  -8  11  17        3.35        3.18      5.84 o 
  -7  11  17        1.76        1.83      2.42 o 
  -6  11  17       17.47       24.91      4.33 o 
  -5  11  17       12.60        9.98      3.22 o 
  -4  11  17       23.29       21.59      3.42 o 
  -3  11  17       49.61       51.27      4.58 o 
  -2  11  17       64.29       68.28      5.85 o 
  -1  11  17        3.44        1.82      2.64 o 
   0  11  17        1.15        4.82      2.50 o 
   1  11  17        3.46        4.03      2.48 o 
   2  11  17       16.76       22.11      3.33 o 
   3  11  17       12.44       13.14      4.68 o 
   4  11  17       20.91       12.39      4.42 o 
   5  11  17        1.14        5.92      3.74 o 
  -7  12  17       11.18        4.97      5.76 o 
  -6  12  17       18.48       19.60      4.02 o 
  -5  12  17       89.88      108.23     13.22 o 
  -4  12  17        7.81        8.48      3.16 o 
  -3  12  17       15.76       15.64      3.47 o 
  -2  12  17        2.05        3.26      2.80 o 
  -1  12  17        5.98        6.28      3.15 o 
   0  12  17        1.26        1.49      3.02 o 
   1  12  17        0.78        4.16      3.94 o 
   2  12  17        5.08        4.63      3.26 o 
   3  12  17       15.67        8.60      4.35 o 
   4  12  17       21.31       18.51      5.35 o 
  -5  13  17        6.41        3.77      8.77 o 
  -4  13  17       17.19       26.03      6.69 o 
  -3  13  17        4.88        5.54      3.06 o 
  -2  13  17        2.58        5.57      3.22 o 
  -1  13  17        1.37       -2.77      2.77 o 
   0  13  17        0.34       -0.01      3.02 o 
   1  13  17        2.95       -0.78      3.00 o 
 -13   0  18        3.12        2.77      3.85 o 
 -12   0  18        5.39        4.83      4.21 o 
 -11   0  18        4.41        9.86      4.91 o 
 -10   0  18        4.97        5.28      3.69 o 
  -9   0  18       86.28       99.09      8.17 o 
  -8   0  18      197.46      181.37     15.06 o 
  -7   0  18      466.12      412.56     19.58 o 
  -6   0  18      359.54      355.88      9.78 o 
  -5   0  18     1065.30     1044.23     22.71 o 
  -4   0  18      620.93      630.71     22.04 o 
  -3   0  18     1180.51     1205.70     23.80 o 
  -2   0  18      186.78      149.86      4.89 o 
  -1   0  18      276.64      225.72      5.89 o 
   0   0  18       16.52       14.83      2.07 o 
   1   0  18       69.29       64.53      3.78 o 
   2   0  18       35.14       27.47      3.79 o 
   3   0  18     1138.95     1084.75     25.27 o 
   5   0  18      383.34      365.66     14.38 o 
   6   0  18       52.31       55.67      8.65 o 
   7   0  18       13.84        6.60      4.86 o 
   8   0  18       20.23        9.24      5.23 o 
   9   0  18       18.70       29.53      7.98 o 
  10   0  18        5.36       -1.48      4.70 o 
 -13   1  18        0.33        2.67      2.75 o 
 -12   1  18       12.47       13.35      3.58 o 
 -11   1  18        8.17        7.90      3.18 o 
 -10   1  18       16.01       12.29      3.70 o 
  -9   1  18       67.24       76.55      4.61 o 
  -8   1  18       13.46       17.92      2.18 o 
  -7   1  18      278.66      291.43      5.72 o 
  -6   1  18      580.86      555.66      8.78 o 
  -5   1  18       67.41       70.61      3.16 o 
  -4   1  18      466.28      439.93      7.44 o 
  -3   1  18      411.20      394.10      6.38 o 
  -2   1  18      675.37      633.41      7.96 o 
  -1   1  18       24.11       15.65      1.73 o 
   0   1  18      363.49      336.31      5.46 o 
   1   1  18       40.10       34.80      2.54 o 
   2   1  18      146.31      145.25      4.20 o 
   3   1  18      564.91      499.67     10.17 o 
   4   1  18       27.14       25.01      2.89 o 
   5   1  18      158.12      150.99      5.52 o 
   6   1  18       82.38       87.55     11.54 o 
   7   1  18       18.72       28.19      7.72 o 
   8   1  18       10.35        2.18      3.10 o 
   9   1  18        1.76        1.75      3.32 o 
  10   1  18        6.63        6.10      3.78 o 
 -13   2  18        0.76        1.67      2.48 o 
 -12   2  18        0.24       -2.33      2.33 o 
 -11   2  18        7.91        4.32      2.65 o 
 -10   2  18       28.43       25.85      6.12 o 
  -9   2  18       24.64       26.87      3.36 o 
  -8   2  18       17.60       16.91      2.60 o 
  -7   2  18       77.56       83.26      3.57 o 
  -6   2  18       80.35       72.30      3.24 o 
  -5   2  18      155.24      155.27      4.04 o 
  -4   2  18      359.60      365.39      6.15 o 
  -3   2  18      350.11      344.61      5.91 o 
  -2   2  18      321.02      285.88      7.72 o 
  -1   2  18      211.77      204.03      4.80 o 
   0   2  18       53.14       54.14      3.27 o 
   1   2  18      190.22      164.55      4.99 o 
   2   2  18      216.20      203.04      5.16 o 
   3   2  18      352.91      337.59      7.52 o 
   4   2  18       48.32       50.34      4.88 o 
   5   2  18       19.56       12.31      2.94 o 
   6   2  18        3.24        2.14      5.28 o 
   7   2  18        6.08        4.05      3.25 o 
   8   2  18       15.68       17.71      4.38 o 
   9   2  18        0.78        0.86      3.27 o 
  10   2  18        1.06        0.69      6.45 o 
 -13   3  18        6.21        6.32      6.08 o 
 -12   3  18       10.67       13.66      3.01 o 
 -11   3  18        1.53        0.09      2.29 o 
 -10   3  18        1.57        8.79      2.86 o 
  -9   3  18       12.58       10.56      2.55 o 
  -8   3  18       98.13       97.92      5.24 o 
  -7   3  18       49.70       51.38      3.62 o 
  -6   3  18      168.92      177.87      6.28 o 
  -5   3  18      112.28      110.21      5.41 o 
  -4   3  18      301.52      323.53      6.37 o 
  -3   3  18      177.05      169.29      5.88 o 
  -2   3  18      173.99      164.40      4.45 o 
  -1   3  18      295.45      268.39      5.59 o 
   0   3  18       84.90       64.38      2.98 o 
   1   3  18       60.80       61.02      4.36 o 
   2   3  18       98.95      103.02      5.83 o 
   3   3  18       10.00       10.17      1.82 o 
   4   3  18       28.99       32.81      3.30 o 
   5   3  18       15.43       13.16      2.99 o 
   6   3  18        2.83        2.35      2.27 o 
   7   3  18       10.95       13.90      4.13 o 
   8   3  18       11.51       14.25      4.35 o 
   9   3  18       27.78       24.26      5.08 o 
  10   3  18       24.41       24.94      5.00 o 
 -13   4  18        3.36       -0.04      4.77 o 
 -12   4  18       11.19       11.86      5.81 o 
 -11   4  18       10.98       13.55      4.29 o 
 -10   4  18        3.96        3.78      2.34 o 
  -9   4  18        6.60        5.79      2.56 o 
  -8   4  18        3.41        4.84      2.32 o 
  -7   4  18       39.21       38.84      3.30 o 
  -6   4  18       29.56       31.84      2.91 o 
  -5   4  18      197.89      191.11      6.42 o 
  -4   4  18       22.93       21.49      2.75 o 
  -3   4  18      383.26      341.00      6.64 o 
  -2   4  18      354.34      370.44      6.87 o 
  -1   4  18        0.96        2.16      1.23 o 
   0   4  18     1080.33     1149.67     17.80 o 
   1   4  18       81.23       78.81      5.90 o 
   2   4  18      212.69      217.84      7.93 o 
   3   4  18       55.35       60.02      5.04 o 
   4   4  18       22.38       19.34      2.80 o 
   5   4  18        2.16        1.59      2.82 o 
   6   4  18       92.31       94.54     12.10 o 
   7   4  18       10.91        9.49      3.61 o 
   8   4  18        4.61        5.66      6.22 o 
   9   4  18       17.49       14.07      3.89 o 
 -12   5  18       15.66        6.85      6.36 o 
 -11   5  18       15.37        8.77      6.19 o 
 -10   5  18        9.56        8.92      3.76 o 
  -9   5  18       48.90       49.65      4.90 o 
  -8   5  18        8.62        4.88      2.39 o 
  -7   5  18       30.17       28.18      3.00 o 
  -6   5  18       99.67       90.06      4.57 o 
  -5   5  18        2.00        1.90      1.64 o 
  -4   5  18       26.67       32.48      4.59 o 
  -3   5  18      143.91      153.86      4.99 o 
  -2   5  18      236.96      235.08      5.39 o 
  -1   5  18     1040.57      976.64     21.06 o 
   0   5  18       76.74       88.47      5.31 o 
   1   5  18      534.83      562.68     11.68 o 
   2   5  18      103.53      101.26      6.55 o 
   3   5  18        5.94        1.03      2.13 o 
   4   5  18       27.85       27.68      8.90 o 
   5   5  18      151.07      157.88      8.64 o 
   6   5  18        4.57        2.12      2.46 o 
   7   5  18       36.68       32.26      5.22 o 
   8   5  18       23.80       19.28      5.12 o 
   9   5  18        0.20        2.07      3.93 o 
 -12   6  18       29.86       13.96      7.45 o 
 -11   6  18        0.21        2.25      5.35 o 
 -10   6  18       10.79       13.29      4.76 o 
  -9   6  18        2.26       -0.07      1.89 o 
  -8   6  18       30.31       33.95      3.92 o 
  -7   6  18        1.40       -0.88      2.16 o 
  -6   6  18       22.85       19.79      5.48 o 
  -5   6  18        8.97        7.62      2.55 o 
  -4   6  18       11.46       11.51      2.77 o 
  -3   6  18       32.67       31.95      3.94 o 
  -2   6  18       50.00       48.47      3.91 o 
  -1   6  18      424.94      435.50      9.45 o 
   0   6  18      990.86     1000.10     16.89 o 
   1   6  18       87.18       82.10      6.76 o 
   2   6  18      136.38      134.93      7.28 o 
   3   6  18       16.86       19.21      6.04 o 
   4   6  18       23.30       21.85      4.50 o 
   5   6  18       34.47       28.69      4.88 o 
   6   6  18      138.32      173.61     10.96 o 
   7   6  18        5.96        3.95      3.23 o 
   8   6  18        6.50        6.66      5.14 o 
   9   6  18        9.10        8.64      3.57 o 
 -11   7  18        9.18       10.41      7.15 o 
 -10   7  18       42.73       58.47      7.98 o 
  -9   7  18        0.74        4.82      4.56 o 
  -8   7  18        5.15        2.37      3.22 o 
  -7   7  18        8.91        8.06      8.09 o 
  -6   7  18       22.89       20.94      3.35 o 
  -5   7  18       32.97       23.10      3.40 o 
  -4   7  18       16.77        7.55      2.70 o 
  -3   7  18      106.33      117.90      5.48 o 
  -2   7  18       12.49       20.06      5.25 o 
  -1   7  18      158.64      159.38      8.92 o 
   0   7  18        6.23        5.35      2.64 o 
   1   7  18       40.14       39.04      4.11 o 
   2   7  18       44.63       44.40      4.34 o 
   3   7  18       58.86       62.89      5.68 o 
   4   7  18       21.55       22.21      4.63 o 
   5   7  18       20.72       20.72      8.42 o 
   6   7  18        1.35        8.41      3.41 o 
   7   7  18       11.29       10.49      3.64 o 
   8   7  18       12.47       15.24      4.79 o 
 -11   8  18       15.40        4.97      6.60 o 
 -10   8  18        4.98        2.79      7.78 o 
  -9   8  18       37.25       65.87     12.87 o 
  -8   8  18        2.52        3.64      2.69 o 
  -7   8  18        0.67        3.56      2.84 o 
  -6   8  18       53.25       48.09      7.42 o 
  -5   8  18       45.57       41.15      4.75 o 
  -4   8  18       42.06       30.36      4.29 o 
  -3   8  18        2.00       -0.38      2.14 o 
  -2   8  18      138.72      130.96      6.05 o 
  -1   8  18      133.83      138.46      6.23 o 
   0   8  18      480.37      498.86     11.78 o 
   1   8  18      166.08      167.71      6.80 o 
   2   8  18       44.70       40.16      4.29 o 
   3   8  18        7.30        4.56      3.50 o 
   4   8  18      298.15      293.55     12.51 o 
   5   8  18        9.13        5.29      3.40 o 
   6   8  18       18.26       21.00      4.53 o 
   7   8  18       68.04       69.87      6.97 o 
   8   8  18       14.33       13.64      4.45 o 
 -10   9  18       19.75       27.31     10.74 o 
  -9   9  18        0.02       -6.77      6.77 o 
  -8   9  18       73.50       98.76      7.27 o 
  -7   9  18       12.62       11.40      3.42 o 
  -6   9  18       27.48       32.73      4.90 o 
  -5   9  18       13.58       11.62      3.50 o 
  -4   9  18        7.61        5.67      3.20 o 
  -3   9  18       13.75        7.10      2.49 o 
  -2   9  18       29.79       28.85      3.88 o 
  -1   9  18       45.49       38.02      4.36 o 
   0   9  18       98.62       98.54      9.91 o 
   1   9  18       25.73       28.76      4.00 o 
   2   9  18        7.17        7.12      2.99 o 
   3   9  18       56.17       47.78      6.53 o 
   4   9  18       15.17       14.07      4.25 o 
   5   9  18       39.02       39.50      6.03 o 
   6   9  18       50.45       59.84      6.87 o 
   7   9  18       12.58       16.66      3.10 o 
  -9  10  18        1.66        0.19      8.45 o 
  -8  10  18        4.34       -7.03      7.74 o 
  -7  10  18      136.77      154.61      8.04 o 
  -6  10  18       10.38        6.90      7.50 o 
  -5  10  18        6.83        7.57      3.32 o 
  -4  10  18        3.94        5.33      3.32 o 
  -3  10  18        0.97       -1.71      2.19 o 
  -2  10  18       48.66       46.63      4.32 o 
  -1  10  18       63.26       75.74      5.31 o 
   0  10  18       25.71       34.75      3.85 o 
   1  10  18        0.12        2.63      2.70 o 
   2  10  18       60.20       59.27      5.50 o 
   3  10  18        1.01        0.49      3.00 o 
   4  10  18        6.44        8.87      3.58 o 
   5  10  18        0.94        3.34      2.76 o 
   6  10  18        8.47        7.41      3.70 o 
  -8  11  18        6.28        8.15      9.30 o 
  -7  11  18       23.14       26.72      5.73 o 
  -6  11  18      148.61      168.46      9.40 o 
  -5  11  18        6.98       11.29      4.00 o 
  -4  11  18        7.84        7.63      3.60 o 
  -3  11  18       15.74        9.77      3.36 o 
  -2  11  18       12.87       10.81      3.90 o 
  -1  11  18        5.11        6.25      2.72 o 
   0  11  18       26.41       35.54      4.12 o 
   1  11  18       26.58       23.45      3.74 o 
   2  11  18        6.25        6.12      2.81 o 
   3  11  18        1.09       -0.89      2.66 o 
   4  11  18        4.33        1.95      3.71 o 
   5  11  18        4.06        6.26      3.76 o 
  -6  12  18        4.39        4.23      3.62 o 
  -5  12  18       14.22       11.92      4.25 o 
  -4  12  18       15.04       14.24      3.82 o 
  -3  12  18        0.68        1.22      2.98 o 
  -2  12  18        1.25        1.61      3.08 o 
  -1  12  18        0.49       -0.34      2.94 o 
   0  12  18        0.21        1.53      3.09 o 
   1  12  18       23.19       25.43      4.51 o 
   2  12  18        1.45        2.98      3.31 o 
   3  12  18       33.13       43.18      6.82 o 
  -4  13  18       26.93       36.59      6.36 o 
  -3  13  18       14.95        7.46      3.61 o 
  -2  13  18        2.19        0.75      3.16 o 
  -1  13  18        6.19        6.20      3.54 o 
   0  13  18        1.60        3.39      3.30 o 
 -13   1  19        1.83        6.74      3.15 o 
 -12   1  19        2.65       -1.22      2.48 o 
 -11   1  19        1.62        0.35      2.53 o 
 -10   1  19       47.48       45.57      4.86 o 
  -9   1  19       38.96       38.60      3.96 o 
  -8   1  19      225.95      228.35      5.34 o 
  -7   1  19       94.53       91.15      3.65 o 
  -6   1  19      373.48      362.04      6.46 o 
  -5   1  19      624.49      629.52      8.79 o 
  -4   1  19      279.28      292.49     10.37 o 
  -3   1  19      257.71      246.55      7.66 o 
  -2   1  19      439.92      360.28      6.68 o 
  -1   1  19       31.44       17.76      1.97 o 
   0   1  19        9.19        9.40      1.45 o 
   1   1  19       83.11       75.50      3.73 o 
   2   1  19      260.51      265.33      8.11 o 
   3   1  19      244.04      242.87      9.41 o 
   4   1  19       77.57       85.86      5.07 o 
   5   1  19       13.89       13.11      3.03 o 
   6   1  19       42.85       51.72      6.36 o 
   7   1  19        1.10       -0.23      2.86 o 
   8   1  19        1.40        5.48      3.76 o 
   9   1  19        3.85        3.14      3.71 o 
  10   1  19       15.45       15.90      8.05 o 
 -13   2  19        1.96        5.30      2.77 o 
 -12   2  19        3.15        6.89      3.03 o 
 -11   2  19        9.22        7.07      3.20 o 
 -10   2  19       22.06       21.93      5.91 o 
  -9   2  19       87.76       83.50      5.33 o 
  -8   2  19        9.63        7.29      2.26 o 
  -7   2  19       64.88       63.47      4.79 o 
  -6   2  19       82.93      105.30      4.11 o 
  -5   2  19      109.80      120.24      4.05 o 
  -4   2  19      328.02      339.88      6.58 o 
  -3   2  19      220.65      192.51      4.94 o 
  -2   2  19      115.54      114.48      3.52 o 
  -1   2  19       98.06       87.98      3.84 o 
   0   2  19       24.37       20.90      2.18 o 
   1   2  19      275.97      249.98      6.21 o 
   2   2  19      164.64      141.99      4.43 o 
   3   2  19       28.94       28.45      3.19 o 
   4   2  19        0.52        0.67      1.56 o 
   5   2  19       28.57       32.09      4.49 o 
   6   2  19       23.90       25.27      4.80 o 
   7   2  19       19.23       15.19      5.12 o 
   8   2  19        6.90        7.29      3.85 o 
   9   2  19       34.76       41.84      6.10 o 
  10   2  19        2.56       -1.68      3.37 o 
 -13   3  19        0.81        5.89      5.46 o 
 -12   3  19        0.54        2.81      2.66 o 
 -11   3  19        4.83       -1.30      2.33 o 
 -10   3  19        7.61        5.19      2.89 o 
  -9   3  19        0.18        2.74      2.12 o 
  -8   3  19       29.55       32.71      3.67 o 
  -7   3  19       53.40       61.16      4.04 o 
  -6   3  19      143.51      161.03      5.35 o 
  -5   3  19       52.68       55.23      3.78 o 
  -4   3  19      546.72      474.49      8.09 o 
  -3   3  19      301.84      311.70      6.30 o 
  -2   3  19        1.95       -0.56      1.61 o 
  -1   3  19      112.70      118.46      3.82 o 
   0   3  19      193.42      146.47      4.17 o 
   1   3  19      464.74      444.83      9.85 o 
   2   3  19      154.06      161.18      6.81 o 
   3   3  19      161.71      132.69      4.94 o 
   4   3  19       37.34       33.75      3.42 o 
   5   3  19        4.88        8.44      2.68 o 
   6   3  19       15.83       21.40      4.75 o 
   7   3  19        9.86        9.07      5.12 o 
   8   3  19       34.81       46.31      6.35 o 
   9   3  19        2.31        3.14      6.71 o 
 -12   4  19       10.11       17.61      6.49 o 
 -11   4  19        2.66        5.87      2.69 o 
 -10   4  19       23.40       23.90      3.45 o 
  -9   4  19        7.15        4.61      2.55 o 
  -8   4  19       10.26       11.32      2.60 o 
  -7   4  19       12.06        9.66      2.27 o 
  -6   4  19       23.45       26.25      2.85 o 
  -5   4  19       68.69       60.43      4.88 o 
  -4   4  19      415.55      422.33      8.82 o 
  -3   4  19      462.09      475.46      8.94 o 
  -2   4  19      457.87      474.58      8.13 o 
  -1   4  19      161.37      152.46      4.23 o 
   0   4  19      718.97      700.12     14.69 o 
   1   4  19      310.90      319.98      8.53 o 
   2   4  19        7.33        8.51      4.11 o 
   3   4  19       44.51       42.74      4.44 o 
   4   4  19      130.64      121.62      5.71 o 
   5   4  19       23.56       22.76      3.72 o 
   6   4  19        3.72        7.18      2.77 o 
   7   4  19       34.00       31.97      5.38 o 
   8   4  19       11.67       10.52      3.99 o 
   9   4  19        9.79        8.87      6.27 o 
 -12   5  19       11.07       17.44      7.55 o 
 -11   5  19        0.18        0.38      4.67 o 
 -10   5  19        2.05       -0.83      4.18 o 
  -9   5  19        3.98        6.28      2.63 o 
  -8   5  19        0.59        0.89      2.07 o 
  -7   5  19       45.03       43.66      3.57 o 
  -6   5  19       40.51       30.10      3.33 o 
  -5   5  19       27.68       24.60      3.25 o 
  -4   5  19       16.15       14.39      2.88 o 
  -3   5  19      345.53      354.00      7.04 o 
  -2   5  19      288.73      281.89      6.06 o 
  -1   5  19      314.59      334.25      8.12 o 
   0   5  19        5.07        4.79      2.21 o 
   1   5  19      105.31       94.86      5.62 o 
   2   5  19       29.34       33.18      4.26 o 
   3   5  19        8.53        9.68      2.99 o 
   4   5  19        1.93        4.68      3.16 o 
   5   5  19       26.45       15.18      4.23 o 
   6   5  19       10.42        8.06      3.17 o 
   7   5  19       20.97       19.46      4.77 o 
   8   5  19        2.71        6.79      3.72 o 
   9   5  19        7.56        1.95      5.35 o 
 -12   6  19        1.27        4.49      5.90 o 
 -11   6  19       30.61       22.95      8.21 o 
 -10   6  19        3.34       -1.89      4.00 o 
  -9   6  19        0.48        0.37      2.30 o 
  -8   6  19       65.62       65.04      5.40 o 
  -7   6  19       34.48       45.33      3.96 o 
  -6   6  19       36.66       33.89      4.18 o 
  -5   6  19        6.45        1.01      2.18 o 
  -4   6  19       89.23       91.13      6.90 o 
  -3   6  19      130.89      135.46      7.63 o 
  -2   6  19     1061.56     1102.61     16.74 o 
  -1   6  19      109.70      123.98      5.78 o 
   0   6  19        0.54        1.00      2.17 o 
   1   6  19       92.00      103.56      6.12 o 
   2   6  19      231.35      227.92      8.81 o 
   3   6  19       38.23       48.49      5.13 o 
   4   6  19       56.18       64.97      6.92 o 
   5   6  19       13.03        5.28      3.45 o 
   6   6  19        9.10       13.18      6.52 o 
   7   6  19       41.07       34.89      7.09 o 
   8   6  19        0.98        1.67      3.44 o 
 -11   7  19        2.46        3.69      5.92 o 
 -10   7  19       50.04       52.92      7.83 o 
  -9   7  19       21.77       25.51      6.81 o 
  -8   7  19        0.11        3.89      7.65 o 
  -7   7  19       11.68       17.23      3.99 o 
  -6   7  19       18.43       16.15      3.49 o 
  -5   7  19       19.67       18.93      3.28 o 
  -4   7  19       25.70       19.76      3.41 o 
  -3   7  19      166.19      152.82      5.93 o 
  -2   7  19       22.57       25.84      3.32 o 
  -1   7  19       79.99       95.53      5.50 o 
   0   7  19       65.47       64.44      5.11 o 
   1   7  19        8.12        6.86      2.67 o 
   2   7  19       76.85       84.18      6.54 o 
   3   7  19      137.77      139.62      7.48 o 
   4   7  19        2.62        4.87      7.07 o 
   5   7  19       27.77       19.18      4.68 o 
   6   7  19       22.75       21.61      4.58 o 
   7   7  19        1.79        6.57      3.85 o 
   8   7  19        1.38        4.12      3.84 o 
 -11   8  19        2.48        2.84      8.43 o 
 -10   8  19        4.81       10.39      8.82 o 
  -9   8  19       77.84       67.83     13.21 o 
  -8   8  19       13.11       13.73      7.44 o 
  -7   8  19        2.83        1.55      3.08 o 
  -6   8  19        1.86        1.32      2.73 o 
  -5   8  19        8.72        7.99      5.97 o 
  -4   8  19       94.85       90.80      6.79 o 
  -3   8  19       59.07       65.01      5.26 o 
  -2   8  19       20.58       20.86      3.47 o 
  -1   8  19      101.84       87.42      5.96 o 
   0   8  19        0.68        3.60      2.61 o 
   1   8  19       12.96        7.84      2.98 o 
   2   8  19       52.45       53.09      4.95 o 
   3   8  19       60.19       46.79      8.84 o 
   4   8  19        5.89        5.48      3.69 o 
   5   8  19        0.61        5.79      3.68 o 
   6   8  19        2.95       10.51      3.92 o 
   7   8  19        8.33       14.89      4.20 o 
 -10   9  19        0.02       -1.02      7.56 o 
  -9   9  19       28.91       26.12     10.27 o 
  -8   9  19       86.40       95.33      7.04 o 
  -7   9  19       21.61       23.06      8.21 o 
  -6   9  19       10.19        8.36      3.15 o 
  -5   9  19       30.70       32.46      4.79 o 
  -4   9  19       22.37       17.96      3.95 o 
  -3   9  19       60.38       62.37      6.01 o 
  -2   9  19       61.70       61.43      7.37 o 
  -1   9  19       52.64       55.20      5.27 o 
   0   9  19       16.59        8.56      2.97 o 
   1   9  19        5.24        5.51      2.91 o 
   2   9  19       41.78       39.40      4.61 o 
   3   9  19       10.75       14.99      4.49 o 
   4   9  19       49.92       40.28      6.24 o 
   5   9  19        9.19        9.17      4.06 o 
   6   9  19       19.33       17.69      4.65 o 
  -9  10  19        4.29       22.40     10.48 o 
  -8  10  19       19.84        1.18      8.55 o 
  -7  10  19       61.91       68.02      6.55 o 
  -6  10  19       28.47       26.61      5.07 o 
  -5  10  19        3.68        6.40      3.26 o 
  -4  10  19       24.29       29.38      4.65 o 
  -3  10  19       47.20       37.34      5.03 o 
  -2  10  19       45.03       44.62      4.40 o 
  -1  10  19        0.07       -0.34      2.37 o 
   0  10  19        0.00        1.71      2.88 o 
   1  10  19       21.81       17.15      3.74 o 
   2  10  19       27.12       35.94      5.71 o 
   3  10  19        4.66        3.81      3.88 o 
   4  10  19        8.63        8.66      4.22 o 
   5  10  19       74.11       69.66      6.01 o 
  -8  11  19       20.09       23.91     10.76 o 
  -7  11  19       39.26       47.92      8.89 o 
  -6  11  19       10.62       14.88     10.16 o 
  -5  11  19       16.25       15.49      4.65 o 
  -4  11  19        4.74        3.31      3.52 o 
  -3  11  19       34.67       42.07      4.99 o 
  -2  11  19        7.95       11.70      3.11 o 
  -1  11  19       45.91       51.77      4.78 o 
   0  11  19       17.77       14.37      3.33 o 
   1  11  19       22.04       19.00      4.78 o 
   2  11  19        1.20        2.36      2.71 o 
   3  11  19        6.12        2.17      3.00 o 
   4  11  19       34.55       41.86      6.43 o 
  -6  12  19        4.97        6.49      4.86 o 
  -5  12  19        0.45        3.45      3.47 o 
  -4  12  19       59.70       64.01      6.88 o 
  -3  12  19        8.55       10.92      4.46 o 
  -2  12  19       10.71       10.08      4.57 o 
  -1  12  19       11.62        5.20      3.25 o 
   0  12  19       24.05       21.57      4.22 o 
   1  12  19        1.87        4.49      4.59 o 
   2  12  19        7.25       13.60      4.78 o 
 -13   0  20        0.93        0.14      4.00 o 
 -12   0  20        1.56        6.25      4.16 o 
 -11   0  20        5.48        4.17      4.40 o 
 -10   0  20       36.48       33.92      6.72 o 
  -9   0  20       47.94       64.13      8.24 o 
  -8   0  20       30.45       29.04      4.12 o 
  -7   0  20        3.57        6.68      2.40 o 
  -6   0  20     1538.49     1558.72     21.83 o 
  -5   0  20      141.35      126.73      5.96 o 
  -4   0  20      221.94      218.49      6.27 o 
  -3   0  20        5.91        0.51      1.71 o 
  -2   0  20       41.47       39.32      3.71 o 
  -1   0  20        0.03       -1.55      1.57 o 
   0   0  20      477.06      469.94     12.09 o 
   1   0  20      585.37      529.71     11.12 o 
   2   0  20       12.51       16.54      5.83 o 
   3   0  20      235.56      227.90     10.78 o 
   4   0  20       65.97       49.81      5.80 o 
   5   0  20        6.33        4.83      3.18 o 
   6   0  20       21.23       19.38      6.74 o 
   7   0  20       78.39       84.46     11.75 o 
   8   0  20       24.63       22.65      7.29 o 
   9   0  20        9.54       16.30      7.07 o 
 -13   1  20        2.29        5.22      3.05 o 
 -12   1  20        3.87        9.08      3.31 o 
 -11   1  20        8.18        8.42      3.21 o 
 -10   1  20        7.55        2.87      3.02 o 
  -9   1  20       41.51       44.54      4.13 o 
  -8   1  20      147.40      156.49      5.52 o 
  -7   1  20       71.21       70.09      4.72 o 
  -6   1  20       81.15       90.01      3.76 o 
  -5   1  20      195.98      199.65      4.77 o 
  -4   1  20       16.20       19.98      2.21 o 
  -3   1  20      140.30      155.04      4.94 o 
  -2   1  20      274.05      254.06      5.63 o 
  -1   1  20       82.08       75.86      3.22 o 
   0   1  20       69.22       63.44      3.05 o 
   1   1  20      116.05       99.59      4.61 o 
   2   1  20      130.10      112.22      4.00 o 
   3   1  20        4.15        4.40      1.89 o 
   4   1  20       86.55       93.28      5.47 o 
   5   1  20       21.44       19.90      3.58 o 
   6   1  20        6.04        4.10      3.25 o 
   7   1  20        3.40       -0.04      4.42 o 
   8   1  20        1.57        3.58      6.78 o 
   9   1  20       34.19       31.05      5.94 o 
 -13   2  20        1.62        0.78      2.60 o 
 -12   2  20       22.88       34.20      4.71 o 
 -11   2  20        1.05        3.52      2.85 o 
 -10   2  20       20.38       13.84      3.73 o 
  -9   2  20       77.48       82.02      8.49 o 
  -8   2  20      155.66      152.27      5.40 o 
  -7   2  20       85.84       93.32      6.59 o 
  -6   2  20      149.16      146.50      6.35 o 
  -5   2  20      950.49      881.53     13.61 o 
  -4   2  20      933.73      967.50     12.83 o 
  -3   2  20       18.40       13.70      2.23 o 
  -2   2  20      320.33      291.43      6.14 o 
  -1   2  20      130.90      124.40      6.12 o 
   0   2  20       13.19       10.30      1.74 o 
   1   2  20      234.74      228.37      8.50 o 
   2   2  20      322.46      332.69      7.07 o 
   3   2  20      336.40      313.35      8.32 o 
   4   2  20       14.69       13.72      2.79 o 
   5   2  20       72.89       91.80      6.60 o 
   6   2  20        9.62        4.94      3.38 o 
   7   2  20        1.30        1.80      4.50 o 
   8   2  20       37.66       40.72      6.74 o 
   9   2  20       16.09       21.71      9.40 o 
 -13   3  20        0.02       -2.42      4.20 o 
 -12   3  20        3.83        2.18      3.25 o 
 -11   3  20       47.85       43.85      5.25 o 
 -10   3  20       35.58       31.49      4.65 o 
  -9   3  20       53.22       43.34      4.69 o 
  -8   3  20       30.97       26.19      5.17 o 
  -7   3  20       90.23       94.21      5.00 o 
  -6   3  20      223.62      221.36      9.40 o 
  -5   3  20      287.08      267.70      7.57 o 
  -4   3  20      264.53      246.91      9.82 o 
  -3   3  20      380.22      377.53      7.16 o 
  -2   3  20      148.28      138.24      4.42 o 
  -1   3  20      300.61      296.88     10.50 o 
   0   3  20      420.63      432.90     12.15 o 
   1   3  20      477.10      457.56     11.94 o 
   2   3  20      324.26      328.09     13.48 o 
   3   3  20       79.40       80.44      6.92 o 
   4   3  20      147.39      144.27      6.01 o 
   5   3  20       17.14       12.82      5.18 o 
   6   3  20       20.61       23.69      3.94 o 
   7   3  20       43.03       44.09      8.10 o 
   8   3  20       43.58       49.65      6.66 o 
   9   3  20        1.07        0.09      5.53 o 
 -12   4  20        3.07        2.19      5.03 o 
 -11   4  20       14.02       13.90      3.39 o 
 -10   4  20       54.25       62.25      9.33 o 
  -9   4  20        5.65        7.93      2.85 o 
  -8   4  20       45.98       45.93      4.27 o 
  -7   4  20       45.65       53.05      3.94 o 
  -6   4  20      110.16      123.21      8.99 o 
  -5   4  20       19.93       22.25      2.84 o 
  -4   4  20      257.71      249.49      9.34 o 
  -3   4  20      312.26      315.25      7.21 o 
  -2   4  20      175.75      184.13      5.14 o 
  -1   4  20      256.61      246.62      5.50 o 
   0   4  20      547.15      552.73     11.74 o 
   1   4  20      268.26      282.32      8.18 o 
   2   4  20       12.38        6.97      2.64 o 
   3   4  20       76.71       69.35      5.59 o 
   4   4  20       36.53       35.41      9.60 o 
   5   4  20       32.97       29.02      4.19 o 
   6   4  20        7.16        7.54      2.94 o 
   7   4  20       35.27       32.88      9.16 o 
   8   4  20        2.38        0.21      3.36 o 
   9   4  20        5.67        3.51      4.34 o 
 -12   5  20       49.71       41.80      9.50 o 
 -11   5  20        3.49       -3.14      4.52 o 
 -10   5  20        2.23        2.65      2.47 o 
  -9   5  20       13.50       16.87      3.36 o 
  -8   5  20      139.40      145.67      6.94 o 
  -7   5  20       16.88       13.50      2.58 o 
  -6   5  20       20.69       24.67      3.28 o 
  -5   5  20       15.15       18.64      3.50 o 
  -4   5  20      169.06      157.03      6.31 o 
  -3   5  20       61.48       60.07      3.76 o 
  -2   5  20      145.57      141.37      4.42 o 
  -1   5  20      212.39      213.26      6.80 o 
   0   5  20      562.77      574.88     12.29 o 
   1   5  20      115.69      109.95      6.21 o 
   2   5  20        6.60        7.61      3.01 o 
   3   5  20        1.10       -0.96      2.14 o 
   4   5  20       62.14       52.68     13.54 o 
   5   5  20        5.81        4.95      3.23 o 
   6   5  20      181.12      161.82     18.07 o 
   7   5  20       35.56       32.03      7.09 o 
   8   5  20       11.21       15.00      4.41 o 
 -11   6  20       59.84       72.31     11.89 o 
 -10   6  20        8.10       10.68      2.71 o 
  -9   6  20        5.84        4.69      2.69 o 
  -8   6  20        0.02       -0.68      2.37 o 
  -7   6  20       12.35       18.06      5.93 o 
  -6   6  20        7.10       10.58      2.63 o 
  -5   6  20       33.02       39.70      4.11 o 
  -4   6  20       30.91       26.21      8.36 o 
  -3   6  20      123.42      133.81      5.97 o 
  -2   6  20      103.23      109.46      5.78 o 
  -1   6  20       80.75       86.80      5.24 o 
   0   6  20       19.79       27.55      3.81 o 
   1   6  20       89.97       79.21      6.49 o 
   2   6  20       35.62       33.38      4.56 o 
   3   6  20        4.98        4.43      2.69 o 
   4   6  20        0.28        3.67      3.24 o 
   5   6  20       54.93       55.24      6.68 o 
   6   6  20       30.83       34.44      5.74 o 
   7   6  20        4.55        5.07      4.58 o 
   8   6  20        7.32       19.43      5.67 o 
 -11   7  20       20.65       12.21      7.02 o 
 -10   7  20       42.12       50.33      7.60 o 
  -9   7  20       32.50       42.41      4.94 o 
  -8   7  20        0.33       -1.14      4.42 o 
  -7   7  20        4.02        6.30      3.37 o 
  -6   7  20       53.29       48.28      5.01 o 
  -5   7  20       14.63       17.36      3.57 o 
  -4   7  20       21.91       21.83      3.33 o 
  -3   7  20       86.77       84.51      5.27 o 
  -2   7  20       88.87       81.24      5.23 o 
  -1   7  20       15.20       18.57      3.45 o 
   0   7  20       32.94       34.59      4.17 o 
   1   7  20       14.22       17.24      3.30 o 
   2   7  20      230.92      212.64      8.93 o 
   3   7  20       34.79       51.67      5.56 o 
   4   7  20        6.32        2.31      3.42 o 
   5   7  20       34.94       40.90      8.42 o 
   6   7  20        2.53        5.45      3.55 o 
   7   7  20        3.82        5.08      3.61 o 
 -10   8  20       19.03       26.13     10.71 o 
  -9   8  20       61.70       64.96     10.39 o 
  -8   8  20       45.77       39.70      5.16 o 
  -7   8  20        8.02        8.04      5.14 o 
  -6   8  20       47.02       41.69      5.02 o 
  -5   8  20       31.66       30.03      4.48 o 
  -4   8  20      167.15      161.37      8.15 o 
  -3   8  20       36.68       36.16      4.89 o 
  -2   8  20       36.14       26.44      3.88 o 
  -1   8  20        8.74        9.18      3.03 o 
   0   8  20        0.06        2.38      2.55 o 
   1   8  20       52.87       69.73      5.50 o 
   2   8  20       44.17       44.04      5.44 o 
   3   8  20       54.01       35.56      5.89 o 
   4   8  20       16.36       10.05      4.21 o 
   5   8  20        6.24        3.49      3.49 o 
   6   8  20        2.56        1.38      3.22 o 
   7   8  20        5.55        8.07      4.82 o 
  -9   9  20       44.51       23.40     10.19 o 
  -8   9  20       18.09       18.68      4.04 o 
  -7   9  20       28.16       25.35      4.88 o 
  -6   9  20        6.11        8.89      3.26 o 
  -5   9  20      111.40      125.07      7.75 o 
  -4   9  20       30.85       35.22      5.31 o 
  -3   9  20       24.38       29.69      4.18 o 
  -2   9  20        3.74        2.34      2.81 o 
  -1   9  20       11.03        8.71      2.98 o 
   0   9  20        0.89        6.49      2.85 o 
   1   9  20       16.48       17.56      3.60 o 
   2   9  20        0.19        2.53      3.05 o 
   3   9  20       29.16       28.82      5.73 o 
   4   9  20       10.85        4.05      4.04 o 
   5   9  20        1.09       -1.80      3.34 o 
   6   9  20       22.82       28.21     10.65 o 
  -8  10  20        8.24        8.67      5.71 o 
  -7  10  20        2.75        7.01      3.70 o 
  -6  10  20      107.11      134.95      8.93 o 
  -5  10  20       15.26       10.67      3.85 o 
  -4  10  20        4.03        3.49      3.40 o 
  -3  10  20       19.31       16.06      3.21 o 
  -2  10  20       28.60       25.17      3.68 o 
  -1  10  20       31.98       28.85      4.44 o 
   0  10  20       65.35       75.69      6.28 o 
   1  10  20       16.02       11.95      3.57 o 
   2  10  20       25.24       14.39      4.29 o 
   3  10  20        0.60       -1.96      4.13 o 
   4  10  20       16.19       18.76      6.65 o 
   5  10  20       16.64       18.80      3.86 o 
  -7  11  20       34.76       30.08     10.39 o 
  -6  11  20        2.24       -2.79      7.80 o 
  -5  11  20       55.63       71.74      6.92 o 
  -4  11  20       45.46       43.26      5.74 o 
  -3  11  20        8.11        3.54      2.82 o 
  -2  11  20        9.22        9.66      3.09 o 
  -1  11  20       24.10       26.61      3.95 o 
   0  11  20       13.33       13.28      3.26 o 
   1  11  20        7.90        6.91      2.99 o 
   2  11  20        9.13       10.35      3.23 o 
   3  11  20        8.93        8.55      3.57 o 
  -5  12  20        5.54        6.04      3.50 o 
  -4  12  20        6.35       10.31      4.40 o 
  -3  12  20        9.05        8.06      4.92 o 
  -2  12  20        1.65       -2.09      3.01 o 
  -1  12  20        3.51        4.68      3.54 o 
   0  12  20       11.97       11.48      3.77 o 
   1  12  20        0.14        3.50      3.21 o 
 -13   1  21        0.53        2.37      2.88 o 
 -12   1  21        4.98        6.53      3.24 o 
 -11   1  21        1.44        1.78      2.98 o 
 -10   1  21        7.41        5.19      3.19 o 
  -9   1  21        6.27        8.06      2.72 o 
  -8   1  21      151.75      166.05      7.54 o 
  -7   1  21      191.81      203.66      6.24 o 
  -6   1  21      207.81      189.86      5.90 o 
  -5   1  21       75.98       72.06      4.38 o 
  -4   1  21      753.65      736.11     11.20 o 
  -3   1  21      441.26      405.74      7.75 o 
  -2   1  21      479.95      463.37      8.39 o 
  -1   1  21       73.33       67.96      3.39 o 
   0   1  21      579.41      516.73      8.68 o 
   1   1  21      199.87      187.01      5.97 o 
   2   1  21      276.31      264.96      7.71 o 
   3   1  21       98.06       89.06      5.37 o 
   4   1  21       25.01       23.59      3.04 o 
   5   1  21       12.87        7.97      2.75 o 
   6   1  21       17.44       18.33      4.48 o 
   7   1  21       12.16       10.68      4.19 o 
   8   1  21        4.65        0.06      3.39 o 
   9   1  21        1.44        7.73      5.17 o 
 -12   2  21        1.38        1.00      4.04 o 
 -11   2  21       13.50       13.56      3.77 o 
 -10   2  21       15.84       12.28      3.61 o 
  -9   2  21       25.41       24.85      3.57 o 
  -8   2  21       89.79       98.00      4.96 o 
  -7   2  21       54.54       48.92      4.32 o 
  -6   2  21      228.35      221.34      6.40 o 
  -5   2  21      400.64      414.83      8.87 o 
  -4   2  21      213.14      211.04      6.83 o 
  -3   2  21      178.79      163.18      6.22 o 
  -2   2  21      222.67      201.71      5.63 o 
  -1   2  21      233.77      224.63      5.75 o 
   0   2  21        0.48        0.74      1.38 o 
   1   2  21      401.45      359.71     10.52 o 
   2   2  21      226.90      213.07      5.64 o 
   3   2  21       34.94       34.38      3.66 o 
   4   2  21       26.01       36.78      3.68 o 
   5   2  21       73.98       96.68      7.24 o 
   6   2  21       10.13        4.53      4.65 o 
   7   2  21        1.10        4.03      3.61 o 
   8   2  21       15.22       16.74      5.06 o 
   9   2  21        6.01        6.09      3.81 o 
 -12   3  21        0.84       -1.62      5.20 o 
 -11   3  21       14.73       12.25      4.54 o 
 -10   3  21       97.19      102.35      6.20 o 
  -9   3  21       10.45       10.29      3.07 o 
  -8   3  21        6.10        3.44      2.18 o 
  -7   3  21       21.45       18.81      2.73 o 
  -6   3  21      162.96      165.69      6.88 o 
  -5   3  21       25.83       31.72      3.99 o 
  -4   3  21       92.62       88.48      8.42 o 
  -3   3  21       18.42       20.21      3.19 o 
  -2   3  21      318.20      309.50      6.57 o 
  -1   3  21      229.05      226.45      9.71 o 
   0   3  21        1.43       -1.09      1.82 o 
   1   3  21       55.47       63.94      5.44 o 
   2   3  21       90.93       85.14      7.65 o 
   3   3  21       83.76       70.45      8.81 o 
   4   3  21      123.95      141.88      7.02 o 
   5   3  21       37.15       35.01      4.59 o 
   6   3  21        0.14        3.26      3.41 o 
   7   3  21       49.81       68.07      7.75 o 
   8   3  21       32.97       37.15      6.24 o 
   9   3  21        6.44        9.77      4.37 o 
 -12   4  21       11.22        7.21      2.64 o 
 -11   4  21       25.84       25.18      4.29 o 
 -10   4  21       21.95       18.29      3.67 o 
  -9   4  21       44.96       47.03      4.93 o 
  -8   4  21        5.53        3.69      2.59 o 
  -7   4  21       31.58       28.18      3.19 o 
  -6   4  21       11.20       18.41      2.82 o 
  -5   4  21      132.38      125.24      5.26 o 
  -4   4  21       24.73       23.48      3.22 o 
  -3   4  21       26.67       27.65      3.85 o 
  -2   4  21       13.52       15.13      2.06 o 
  -1   4  21      187.73      188.06      6.71 o 
   0   4  21      198.85      175.04      6.68 o 
   1   4  21       96.36       96.08      7.95 o 
   2   4  21       56.15       69.73      5.79 o 
   3   4  21      198.04      191.70     14.55 o 
   4   4  21      100.36       91.82      8.30 o 
   5   4  21       91.88       86.91      6.74 o 
   6   4  21       86.20       67.35      6.24 o 
   7   4  21       28.44       20.74      4.91 o 
   8   4  21        5.24        6.51      4.07 o 
 -12   5  21        1.73       16.41      7.20 o 
 -11   5  21       30.54       34.90      4.94 o 
 -10   5  21        8.04        4.72      2.75 o 
  -9   5  21        9.04       11.37      3.39 o 
  -8   5  21        2.59        0.50      2.68 o 
  -7   5  21       39.84       34.71      3.89 o 
  -6   5  21        2.61        3.99      2.46 o 
  -5   5  21        8.74        5.12      2.55 o 
  -4   5  21       15.27       10.25      3.61 o 
  -3   5  21        4.17        6.71      2.89 o 
  -2   5  21       14.06       16.68      2.75 o 
  -1   5  21      182.36      180.14      6.82 o 
   0   5  21       55.62       40.58      4.20 o 
   1   5  21       39.75       33.01      6.28 o 
   2   5  21       17.39       19.24      3.90 o 
   3   5  21       36.05       39.53      4.76 o 
   4   5  21       31.70       28.38      5.18 o 
   5   5  21      101.89      110.71      9.13 o 
   6   5  21       28.48       30.08      5.53 o 
   7   5  21        3.36        4.22      4.17 o 
   8   5  21        3.20       14.29      4.59 o 
 -11   6  21       14.87       28.43      8.67 o 
 -10   6  21       34.49       36.75      7.39 o 
  -9   6  21        4.55        6.52      2.90 o 
  -8   6  21       80.84      101.88      6.35 o 
  -7   6  21        6.39        3.41      2.97 o 
  -6   6  21       19.84       20.66      3.73 o 
  -5   6  21       69.31       71.03      5.52 o 
  -4   6  21        8.91        3.79      2.57 o 
  -3   6  21       35.45       38.42      5.81 o 
  -2   6  21      109.63      118.08     27.82 o 
  -1   6  21      181.74      180.27      6.99 o 
   0   6  21       58.62       52.31      4.77 o 
   1   6  21       55.32       52.75      4.73 o 
   2   6  21       19.07       20.79      4.01 o 
   3   6  21        0.61        7.99      3.11 o 
   4   6  21       40.47       38.34      7.30 o 
   5   6  21       39.73       39.48      8.63 o 
   6   6  21       47.99       39.50      6.01 o 
   7   6  21        5.47        2.18      4.15 o 
 -11   7  21       37.97       37.97      7.61 o 
 -10   7  21       54.52       70.70      8.82 o 
  -9   7  21       20.47       20.40      4.16 o 
  -8   7  21        6.70        6.87      3.37 o 
  -7   7  21       14.50       13.90      4.26 o 
  -6   7  21        4.96        6.17      3.08 o 
  -5   7  21       81.22       90.60      6.99 o 
  -4   7  21       73.18       83.48      6.60 o 
  -3   7  21       95.70      101.68      6.46 o 
  -2   7  21       79.55       78.54      5.71 o 
  -1   7  21       14.58        7.28      4.44 o 
   0   7  21        0.33        0.67      2.39 o 
   1   7  21       20.56       17.75      3.42 o 
   2   7  21       15.13       12.90      3.92 o 
   3   7  21        3.42        3.47      3.48 o 
   4   7  21       30.81       38.38      6.12 o 
   5   7  21       19.19       22.74      5.03 o 
   6   7  21        0.85        3.07      5.64 o 
   7   7  21       12.01        9.64      4.87 o 
 -10   8  21        7.91       11.20      9.34 o 
  -9   8  21        6.38        9.79      3.05 o 
  -8   8  21       11.87       18.63      6.03 o 
  -7   8  21        7.04        4.74      3.84 o 
  -6   8  21       22.67       24.00      4.11 o 
  -5   8  21        6.30        2.81      3.18 o 
  -4   8  21       35.87       33.38      4.97 o 
  -3   8  21       14.93       11.95      3.44 o 
  -2   8  21       39.25       44.02      4.77 o 
  -1   8  21       61.24       62.21      5.39 o 
   0   8  21        9.80        8.47      3.03 o 
   1   8  21       17.80       10.25      4.09 o 
   2   8  21       30.12       29.26      4.82 o 
   3   8  21       15.35       12.50      5.85 o 
   4   8  21       11.36       13.52      4.35 o 
   5   8  21       11.49        7.52      6.15 o 
   6   8  21        4.12        5.22      3.64 o 
  -9   9  21       24.97       17.56     10.06 o 
  -8   9  21        3.92        0.89      2.97 o 
  -7   9  21       23.05       32.75      5.45 o 
  -6   9  21       14.67       19.15      4.11 o 
  -5   9  21        5.57        8.08      3.57 o 
  -4   9  21        1.35        1.49      4.61 o 
  -3   9  21      109.43      117.34      7.38 o 
  -2   9  21       23.33       18.83      3.71 o 
  -1   9  21       15.20       14.02      3.44 o 
   0   9  21       92.03       98.54      6.86 o 
   1   9  21       61.84       72.51      8.88 o 
   2   9  21       20.79       18.94      4.53 o 
   3   9  21       26.09       31.08      6.03 o 
   4   9  21        1.08       -2.83      2.83 o 
   5   9  21        4.16        3.61      3.82 o 
  -8  10  21        5.48       11.32      4.76 o 
  -7  10  21        0.80       -2.86      2.86 o 
  -6  10  21       22.42       20.52      4.97 o 
  -5  10  21       36.22       35.37      5.68 o 
  -4  10  21        8.99       14.79      4.36 o 
  -3  10  21        1.14        4.80      2.67 o 
  -2  10  21       13.00        9.46      2.93 o 
  -1  10  21       16.06       23.31      5.07 o 
   0  10  21        0.97        1.39      2.75 o 
   1  10  21       15.37       13.24      3.72 o 
   2  10  21       15.45       11.84      6.24 o 
   3  10  21        4.31       -0.07      3.67 o 
   4  10  21        0.26        3.85      3.87 o 
  -6  11  21        3.46        7.22      3.81 o 
  -5  11  21       11.54       11.91      4.31 o 
  -4  11  21       41.30       47.23      6.07 o 
  -3  11  21        2.19        1.00      3.61 o 
  -2  11  21        1.57        1.44      2.86 o 
  -1  11  21        5.02        5.39      2.90 o 
   0  11  21        1.16        2.00      2.63 o 
   1  11  21        8.24        8.59      3.03 o 
   2  11  21        5.15        4.92      3.37 o 
   3  11  21        0.38        1.03      3.11 o 
  -4  12  21       11.15        7.45      4.19 o 
  -3  12  21       15.70       22.90      4.37 o 
  -2  12  21       11.40       10.87      3.87 o 
  -1  12  21        0.11        1.72      3.20 o 
   0  12  21        0.41       -0.01      3.07 o 
 -12   0  22        2.54        3.10      5.08 o 
 -11   0  22        7.28        7.03      5.03 o 
 -10   0  22        6.05        4.62      4.39 o 
  -9   0  22        1.11       -0.90      2.99 o 
  -8   0  22       89.20       96.00      8.05 o 
  -7   0  22      389.53      415.43     14.05 o 
  -6   0  22      446.03      428.26     11.84 o 
  -5   0  22       43.03       27.40      4.17 o 
  -4   0  22     1263.42     1208.41     24.98 o 
  -3   0  22       40.29       46.44      4.74 o 
  -2   0  22        9.84       12.39      3.72 o 
  -1   0  22      683.56      616.95     25.54 o 
   0   0  22      660.28      638.56     19.67 o 
   1   0  22        0.02        1.03      1.62 o 
   2   0  22       51.78       59.48      6.37 o 
   3   0  22        6.93        6.66      2.96 o 
   4   0  22       61.70       65.22      7.88 o 
   5   0  22       22.12       17.80      4.25 o 
   6   0  22        1.13       -0.09      4.42 o 
   7   0  22        5.32        8.79      6.05 o 
   8   0  22        6.69        3.31      5.14 o 
 -12   1  22        0.38        2.17      3.05 o 
 -11   1  22        1.59        3.04      3.16 o 
 -10   1  22        6.97        9.65      4.31 o 
  -9   1  22       12.02       13.11      2.97 o 
  -8   1  22       33.81       28.22      4.38 o 
  -7   1  22       75.95       65.61      4.38 o 
  -6   1  22       45.74       48.55      3.78 o 
  -5   1  22      287.35      285.17     10.05 o 
  -4   1  22       24.11       23.45      2.96 o 
  -3   1  22      129.29      138.93      5.72 o 
  -2   1  22      188.70      179.40      7.75 o 
  -1   1  22      150.18      147.91      6.81 o 
   0   1  22      120.28      136.43      5.00 o 
   1   1  22      165.62      166.53      5.53 o 
   2   1  22      169.71      167.15      6.22 o 
   3   1  22       16.20       12.89      2.93 o 
   4   1  22       12.37        7.05      2.31 o 
   5   1  22        6.21        4.65      2.71 o 
   6   1  22       13.87       10.52      4.57 o 
   7   1  22        1.22        0.45      3.60 o 
   8   1  22        9.26        0.72      4.20 o 
 -12   2  22        0.31        2.06      3.06 o 
 -11   2  22        7.74       13.07      3.85 o 
 -10   2  22        0.14        1.97      2.96 o 
  -9   2  22       51.90       58.17      7.28 o 
  -8   2  22      146.18      154.22      5.78 o 
  -7   2  22       50.73       50.86      4.69 o 
  -6   2  22       35.78       29.23      3.28 o 
  -5   2  22       34.53       34.96      3.62 o 
  -4   2  22       35.62       38.86      4.06 o 
  -3   2  22       16.54       17.39      4.21 o 
  -2   2  22      504.49      475.59     11.00 o 
  -1   2  22      322.98      306.51      6.94 o 
   0   2  22       70.87       64.66      3.70 o 
   1   2  22       88.83       75.49      6.02 o 
   2   2  22      112.40      115.59      7.18 o 
   3   2  22      191.65      188.99      8.12 o 
   4   2  22        8.84       10.19      2.55 o 
   5   2  22        2.45        2.52      2.80 o 
   6   2  22        9.29        0.29      3.42 o 
   7   2  22       34.73       43.49      6.60 o 
   8   2  22        3.19       -0.04      3.45 o 
 -12   3  22        0.12        6.07      3.15 o 
 -11   3  22        0.36        2.09      2.82 o 
 -10   3  22       14.84       12.09      3.35 o 
  -9   3  22       14.51       20.54      3.84 o 
  -8   3  22       16.32       21.61      3.15 o 
  -7   3  22       54.32       61.40      5.54 o 
  -6   3  22      138.94      146.51      6.81 o 
  -5   3  22      135.25      131.76      5.50 o 
  -4   3  22       40.46       44.29      3.62 o 
  -3   3  22      133.00      118.82      5.91 o 
  -2   3  22      187.40      199.43      7.19 o 
  -1   3  22       41.92       46.04      3.18 o 
   0   3  22       85.39       86.14      5.52 o 
   1   3  22       87.67       82.91      6.27 o 
   2   3  22       71.36       65.67      5.67 o 
   3   3  22       22.06       15.59      3.98 o 
   4   3  22       14.55       12.55      2.72 o 
   5   3  22        4.00        7.66      3.05 o 
   6   3  22       18.05       18.68      4.62 o 
   7   3  22       11.08       11.53      4.63 o 
   8   3  22        8.08        9.62      4.53 o 
 -12   4  22       16.35       12.88      3.31 o 
 -11   4  22        2.69        4.78      4.90 o 
 -10   4  22        1.00       -0.95      2.55 o 
  -9   4  22        7.43        6.37      3.00 o 
  -8   4  22       17.40       19.77      6.13 o 
  -7   4  22       87.91       89.91      5.22 o 
  -6   4  22        4.24        1.56      2.19 o 
  -5   4  22        4.19        4.26      2.60 o 
  -4   4  22       12.01        6.64      3.05 o 
  -3   4  22       59.46       58.68      5.31 o 
  -2   4  22        8.26        5.35      1.87 o 
  -1   4  22      131.90      133.19      6.41 o 
   0   4  22       18.69       12.00      2.83 o 
   1   4  22        3.85        1.92      2.67 o 
   2   4  22        5.24        8.37      3.03 o 
   3   4  22       14.75       17.72      3.41 o 
   4   4  22       73.21       57.32      6.90 o 
   5   4  22       61.65       60.66     12.03 o 
   6   4  22        7.59        7.11      3.31 o 
   7   4  22       13.58       18.17      4.95 o 
   8   4  22       13.95        9.53      4.52 o 
 -11   5  22        0.79        3.86      3.87 o 
 -10   5  22        1.18        1.28      3.53 o 
  -9   5  22       18.52       18.76      5.48 o 
  -8   5  22       14.74       14.92      4.93 o 
  -7   5  22       48.63       52.36      4.67 o 
  -6   5  22       65.60       66.46      5.13 o 
  -5   5  22       18.93        8.16      2.87 o 
  -4   5  22       35.00       40.47      4.23 o 
  -3   5  22        4.04        3.05      2.47 o 
  -2   5  22        7.40        8.91      2.93 o 
  -1   5  22       79.08       84.36      5.71 o 
   0   5  22      133.52      139.68      7.31 o 
   1   5  22       11.22       10.60      3.36 o 
   2   5  22       40.35       30.85      4.52 o 
   3   5  22        0.28        3.06      2.65 o 
   4   5  22       22.56       20.85      4.99 o 
   5   5  22       91.24      106.53     10.28 o 
   6   5  22       37.38       46.53      6.56 o 
   7   5  22        2.21        1.02      4.23 o 
 -11   6  22       11.92        4.15      5.95 o 
 -10   6  22        6.54        6.57      2.91 o 
  -9   6  22       11.74       11.38      4.07 o 
  -8   6  22        2.99        0.53      3.25 o 
  -7   6  22       12.42        7.49      3.18 o 
  -6   6  22       17.70       18.64      4.12 o 
  -5   6  22       67.22       76.25      6.53 o 
  -4   6  22       28.88       29.25      3.99 o 
  -3   6  22       28.11       27.04      3.76 o 
  -2   6  22       16.89       17.24      3.03 o 
  -1   6  22       78.79       68.25      5.50 o 
   0   6  22        4.24        2.98      3.23 o 
   1   6  22       59.76       69.02      6.35 o 
   2   6  22       18.38       15.02      3.71 o 
   3   6  22        0.33        2.04      3.61 o 
   4   6  22       68.84       57.60      7.23 o 
   5   6  22       26.56       32.70      6.18 o 
   6   6  22        3.27        4.26      3.45 o 
   7   6  22       24.79       25.54      6.82 o 
 -10   7  22        7.04        4.26      2.96 o 
  -9   7  22       29.83       39.46      5.30 o 
  -8   7  22       17.27       24.46      4.93 o 
  -7   7  22        2.59        2.07      4.74 o 
  -6   7  22       19.25       23.90      4.19 o 
  -5   7  22      145.87      166.08      9.36 o 
  -4   7  22       13.23        7.54      3.75 o 
  -3   7  22      218.55      205.72     13.78 o 
  -2   7  22      109.37       88.76      7.08 o 
  -1   7  22       43.39       34.82      5.64 o 
   0   7  22        6.75        4.83      2.63 o 
   1   7  22        9.30        9.85      4.28 o 
   2   7  22       30.84       33.45      4.89 o 
   3   7  22       30.58       37.08      6.70 o 
   4   7  22       84.31       79.09     14.86 o 
   5   7  22       27.68       33.08      6.05 o 
   6   7  22        2.49        2.63      3.54 o 
 -10   8  22       31.64       38.34     11.46 o 
  -9   8  22        0.27       -1.96      2.74 o 
  -8   8  22       22.46       28.99      5.10 o 
  -7   8  22       26.33       28.64      5.27 o 
  -6   8  22        1.78        3.95      3.09 o 
  -5   8  22       38.35       53.64      5.94 o 
  -4   8  22      141.92      154.64      8.78 o 
  -3   8  22      102.54      101.78      7.14 o 
  -2   8  22       85.91       95.28      6.66 o 
  -1   8  22       14.65       10.19      3.21 o 
   0   8  22        0.98        0.01      2.66 o 
   1   8  22       13.76       15.91      3.58 o 
   2   8  22       18.09       20.04      4.36 o 
   3   8  22       23.05       24.80      5.43 o 
   4   8  22       17.76        9.55      7.12 o 
   5   8  22        0.54       -0.67      4.53 o 
   6   8  22        5.51        2.05      3.42 o 
  -9   9  22        9.91        3.72      8.57 o 
  -8   9  22       13.38       16.40      4.11 o 
  -7   9  22       21.60       21.74      4.96 o 
  -6   9  22       29.89       28.88      4.73 o 
  -5   9  22       21.56       34.79      5.18 o 
  -4   9  22       22.35       26.27      4.92 o 
  -3   9  22       12.15       13.51      4.12 o 
  -2   9  22        0.09       -1.93      2.75 o 
  -1   9  22       57.76       56.91      5.48 o 
   0   9  22        3.01        3.72      2.94 o 
   1   9  22        0.90        3.78      2.96 o 
   2   9  22       13.88        5.10      3.67 o 
   3   9  22       35.44       34.96      6.49 o 
   4   9  22        5.39        8.55      4.24 o 
   5   9  22        1.13       -0.07      4.23 o 
  -7  10  22        3.98        3.16      3.71 o 
  -6  10  22       15.81       16.33      9.08 o 
  -5  10  22        7.10       10.71      4.67 o 
  -4  10  22        8.02       12.86      4.39 o 
  -3  10  22        6.73        6.01      3.01 o 
  -2  10  22       15.20       14.22      5.08 o 
  -1  10  22       32.11       33.47      6.05 o 
   0  10  22       46.27       59.99      5.77 o 
   1  10  22        8.18       12.53      3.74 o 
   2  10  22       14.12        8.64      4.43 o 
   3  10  22        5.57        3.74      4.16 o 
   4  10  22        6.36        4.76      5.48 o 
  -6  11  22       26.77       33.90      6.03 o 
  -5  11  22        1.27        3.68      3.77 o 
  -4  11  22        2.21        1.45      3.84 o 
  -3  11  22        3.14       -0.05      2.71 o 
  -2  11  22        7.86       10.71      3.28 o 
  -1  11  22       16.48       22.00      3.75 o 
   0  11  22        0.01        0.05      2.73 o 
   1  11  22       26.08       30.89      4.21 o 
   2  11  22        0.93        0.12      3.14 o 
 -12   1  23        3.41        4.04      3.22 o 
 -11   1  23        1.73        0.39      3.03 o 
 -10   1  23        1.14       -1.69      2.83 o 
  -9   1  23       14.95       22.17      4.29 o 
  -8   1  23       50.90       56.99      4.58 o 
  -7   1  23      130.24      133.47      5.44 o 
  -6   1  23       40.26       34.65      3.53 o 
  -5   1  23       76.54       78.51      5.23 o 
  -4   1  23       61.36       67.21      4.41 o 
  -3   1  23        2.05        5.03      3.25 o 
  -2   1  23      149.23      148.41      6.90 o 
  -1   1  23      266.42      263.72     11.53 o 
   0   1  23       77.50       67.52      3.95 o 
   1   1  23       25.14       27.29      3.84 o 
   2   1  23       28.93       25.56      3.34 o 
   3   1  23       18.73       21.99      3.21 o 
   4   1  23        5.15        5.51      2.34 o 
   5   1  23        2.31        2.91      2.86 o 
   6   1  23        3.49        5.47      4.00 o 
   7   1  23        0.43        4.24      3.93 o 
   8   1  23        3.52       -0.62      3.78 o 
 -12   2  23        5.01        7.43      3.65 o 
 -11   2  23        2.64        5.91      3.39 o 
 -10   2  23        8.32        9.68      3.85 o 
  -9   2  23        3.33        4.33      4.03 o 
  -8   2  23       27.38       25.04      3.20 o 
  -7   2  23        8.30        7.04      2.52 o 
  -6   2  23      300.20      285.74      7.62 o 
  -5   2  23       37.34       36.57      3.53 o 
  -4   2  23        1.07        4.05      2.09 o 
  -3   2  23      402.92      371.17     10.80 o 
  -2   2  23      238.96      218.11      8.46 o 
  -1   2  23       43.94       37.57      4.59 o 
   0   2  23       13.05       23.44      3.86 o 
   1   2  23       37.15       43.79      4.97 o 
   2   2  23        2.63        2.90      2.48 o 
   3   2  23       17.00       20.01      3.13 o 
   4   2  23        7.34        6.88      2.38 o 
   5   2  23        7.05        0.80      2.61 o 
   6   2  23        8.99        1.52      3.58 o 
   7   2  23        0.00        1.39      5.27 o 
   8   2  23        6.19        6.91      4.31 o 
 -12   3  23        0.57        3.78      3.10 o 
 -11   3  23        6.91        1.55      3.10 o 
 -10   3  23        9.51       14.06      6.25 o 
  -9   3  23      106.93       95.69      6.81 o 
  -8   3  23       35.52       33.70      3.90 o 
  -7   3  23       70.37       61.24      5.01 o 
  -6   3  23        7.16        3.00      2.23 o 
  -5   3  23       31.24       33.10      3.52 o 
  -4   3  23       30.93       25.52      3.70 o 
  -3   3  23       54.05       54.91      7.49 o 
  -2   3  23      190.68      166.01      7.57 o 
  -1   3  23       48.03       38.21      4.07 o 
   0   3  23        0.34       -0.50      2.50 o 
   1   3  23       37.00       35.00      4.34 o 
   2   3  23       36.85       34.44      6.83 o 
   3   3  23        6.74        4.38      3.28 o 
   4   3  23        7.36        9.77      2.97 o 
   5   3  23        7.07        7.56      3.22 o 
   6   3  23        8.91        6.91      6.56 o 
   7   3  23       12.13        5.59      4.33 o 
   8   3  23       19.85       16.95      6.75 o 
 -11   4  23        5.16       16.63      3.93 o 
 -10   4  23       71.55       87.77      6.57 o 
  -9   4  23       22.73       22.65      6.40 o 
  -8   4  23       46.95       54.34      4.72 o 
  -7   4  23      128.80      129.78      6.63 o 
  -6   4  23       23.59       18.50      3.39 o 
  -5   4  23        4.57        2.90      2.43 o 
  -4   4  23      123.44      115.71      6.47 o 
  -3   4  23       90.48       94.06      6.12 o 
  -2   4  23       41.83       45.06      5.87 o 
  -1   4  23        7.50        7.56      2.54 o 
   0   4  23       62.28       43.71      4.25 o 
   1   4  23       12.17       10.40      3.15 o 
   2   4  23       14.99       18.84      3.82 o 
   3   4  23        1.44        2.51      2.60 o 
   4   4  23        7.15        7.46      3.96 o 
   5   4  23        5.20       11.93      4.40 o 
   6   4  23        5.45       -1.70      4.39 o 
   7   4  23       14.87        5.68      4.24 o 
 -11   5  23        2.20        3.07      3.14 o 
 -10   5  23        1.51        5.77      3.14 o 
  -9   5  23       20.17       25.32      4.57 o 
  -8   5  23      111.04      133.94     14.14 o 
  -7   5  23       30.21       33.94      4.62 o 
  -6   5  23       43.94       41.54      5.09 o 
  -5   5  23       71.54       64.38      5.29 o 
  -4   5  23        1.59        2.70      2.63 o 
  -3   5  23        2.31        1.70      2.41 o 
  -2   5  23       12.51       14.17      2.74 o 
  -1   5  23       23.61       20.39      3.24 o 
   0   5  23       35.77       39.65      4.83 o 
   1   5  23        5.14        7.60      3.06 o 
   2   5  23        8.93       11.31      3.35 o 
   3   5  23       56.36       66.50      6.13 o 
   4   5  23       44.29       36.58      9.84 o 
   5   5  23        3.64        1.82      3.66 o 
   6   5  23       28.10       22.08      5.10 o 
   7   5  23       18.61        6.78      5.38 o 
 -11   6  23        3.95        5.48      4.27 o 
 -10   6  23        6.69       12.36      3.61 o 
  -9   6  23       19.02       22.16      4.00 o 
  -8   6  23        1.59       -0.27      3.13 o 
  -7   6  23       43.00       38.46      4.95 o 
  -6   6  23       44.31       40.55      4.94 o 
  -5   6  23       18.21       13.35      3.66 o 
  -4   6  23       83.85      103.42      7.57 o 
  -3   6  23        6.84        1.88      3.09 o 
  -2   6  23       16.58       16.93      3.28 o 
  -1   6  23       33.95       40.55      4.49 o 
   0   6  23        1.89        3.52      2.49 o 
   1   6  23       49.01       42.82      5.29 o 
   2   6  23       26.99       27.24      4.41 o 
   3   6  23       13.37       20.43      4.19 o 
   4   6  23       21.86       23.89      5.16 o 
   5   6  23       21.59       18.73      4.93 o 
   6   6  23        1.66        6.29      6.39 o 
 -10   7  23       20.80       30.76      4.56 o 
  -9   7  23       14.94       15.85      4.33 o 
  -8   7  23       16.60       22.75      8.08 o 
  -7   7  23       10.95       13.29      4.32 o 
  -6   7  23       19.76       22.81      4.33 o 
  -5   7  23       43.64       60.15      6.25 o 
  -4   7  23        5.53        9.62      3.74 o 
  -3   7  23       16.49       17.73      4.07 o 
  -2   7  23       26.30       26.52      3.99 o 
  -1   7  23        5.39        9.75      3.51 o 
   0   7  23       75.32       85.36      6.28 o 
   1   7  23       11.88       20.54      4.22 o 
   2   7  23        2.04        2.60      3.16 o 
   3   7  23       84.34       88.60      9.08 o 
   4   7  23       48.72       64.71     10.27 o 
   5   7  23        4.51        2.68      3.67 o 
   6   7  23       13.28       14.61      5.01 o 
  -9   8  23        4.40        7.65      3.66 o 
  -8   8  23        1.78        0.11      3.26 o 
  -7   8  23        5.43       -1.79      5.24 o 
  -6   8  23       17.11       19.81      4.22 o 
  -5   8  23       10.26       12.13      4.94 o 
  -4   8  23       11.65       11.75      3.92 o 
  -3   8  23       84.75       69.53      6.78 o 
  -2   8  23       14.99       17.91      3.72 o 
  -1   8  23       21.64       24.98      4.12 o 
   0   8  23        0.00        1.64      2.72 o 
   1   8  23        1.13        2.38      3.21 o 
   2   8  23       52.83       53.60      6.18 o 
   3   8  23       44.17       38.96      6.76 o 
   4   8  23        5.91        8.32      4.12 o 
   5   8  23       17.35       16.63      4.90 o 
  -8   9  23       34.53       44.37     15.07 o 
  -7   9  23        5.63        6.23      5.10 o 
  -6   9  23        3.07        3.31      4.11 o 
  -5   9  23       47.76       53.65      8.42 o 
  -4   9  23       26.97       23.10      4.82 o 
  -3   9  23       27.91       30.81      7.39 o 
  -2   9  23       11.67        6.79      3.95 o 
  -1   9  23        1.89        5.43      3.11 o 
   0   9  23       15.08       13.06      4.34 o 
   1   9  23       28.07       25.82      4.33 o 
   2   9  23       64.86       64.65      6.80 o 
   3   9  23        9.32       10.10      5.78 o 
   4   9  23        2.90        6.49      4.42 o 
  -7  10  23       28.71       30.92     11.33 o 
  -6  10  23       10.25        8.51      3.60 o 
  -5  10  23        1.99        9.59      3.93 o 
  -4  10  23       17.92       21.21      4.96 o 
  -3  10  23        0.81        3.45      2.73 o 
  -2  10  23       30.65       24.61      5.37 o 
  -1  10  23       17.13       17.54      3.92 o 
   0  10  23       34.04       33.48      4.85 o 
   1  10  23       24.29       20.62      4.26 o 
   2  10  23        5.73        3.91      4.16 o 
   3  10  23        0.50        0.35      3.88 o 
  -5  11  23        3.50        6.17      3.91 o 
  -4  11  23       25.32       30.83      6.22 o 
  -3  11  23       13.54       14.24      3.49 o 
  -2  11  23        2.83        0.65      2.70 o 
  -1  11  23       18.19       14.95      3.49 o 
   0  11  23       29.24       24.80      4.12 o 
   1  11  23        6.58        7.79      3.10 o 
 -12   0  24        4.79        6.04      5.28 o 
 -11   0  24        6.17        6.86      5.08 o 
 -10   0  24        7.10        6.34      5.08 o 
  -9   0  24        8.86        6.04      3.87 o 
  -8   0  24      111.88      121.81      9.43 o 
  -7   0  24       41.85       28.13      5.35 o 
  -6   0  24       72.85       70.05      7.46 o 
  -5   0  24      221.97      235.27     10.88 o 
  -4   0  24      120.85      118.32      9.24 o 
  -3   0  24        2.84        1.48      3.08 o 
  -2   0  24       64.86       67.96     10.54 o 
  -1   0  24      222.15      201.96     14.81 o 
   0   0  24        1.08        7.28      4.90 o 
   1   0  24      242.33      199.94     14.27 o 
   2   0  24        9.29        6.65      3.25 o 
   3   0  24       14.80       19.21      4.57 o 
   4   0  24       45.39       53.43      6.68 o 
   5   0  24       48.84       58.61     10.44 o 
   6   0  24       11.32       13.66      6.20 o 
   7   0  24       40.95       35.58      9.10 o 
   8   0  24        2.48       -3.21      5.06 o 
 -12   1  24       14.34       18.34      5.83 o 
 -11   1  24        1.35        1.00      3.20 o 
 -10   1  24        2.31        7.48      5.13 o 
  -9   1  24       16.99       16.37      3.18 o 
  -8   1  24        4.83        5.25      2.80 o 
  -7   1  24       23.90       20.08      3.38 o 
  -6   1  24       91.45       91.57      5.29 o 
  -5   1  24        9.53       11.60      2.56 o 
  -4   1  24      103.44      104.83      5.52 o 
  -3   1  24       65.64       64.53      4.94 o 
  -2   1  24       95.98      109.98      8.91 o 
  -1   1  24       46.59       50.48      6.45 o 
   0   1  24      103.63      118.83      9.59 o 
   1   1  24        9.13        7.77      3.42 o 
   2   1  24       41.21       32.98      4.37 o 
   3   1  24        4.29        3.47      2.35 o 
   4   1  24       12.62       16.66      3.04 o 
   5   1  24       10.41       10.01      4.03 o 
   6   1  24        0.40        1.47      4.15 o 
   7   1  24       10.83       12.39      4.88 o 
 -12   2  24        7.82        5.03      3.48 o 
 -11   2  24        4.99        4.84      3.37 o 
 -10   2  24       14.62       20.21      4.72 o 
  -9   2  24       76.70       79.70      6.43 o 
  -8   2  24       20.44       20.71      3.13 o 
  -7   2  24       42.95       45.67      3.94 o 
  -6   2  24        3.60        5.10      2.35 o 
  -5   2  24       15.91       12.99      3.40 o 
  -4   2  24       26.24       27.61      3.33 o 
  -3   2  24       69.99       73.83      5.35 o 
  -2   2  24       59.18       60.12      8.67 o 
  -1   2  24       48.91       49.67      6.45 o 
   0   2  24      116.38      132.09     12.38 o 
   1   2  24       36.28       31.01      5.69 o 
   2   2  24       10.58       12.26      3.45 o 
   3   2  24       53.86       58.76      5.62 o 
   4   2  24       19.91       22.15      3.47 o 
   5   2  24        0.76        1.14      2.80 o 
   6   2  24        8.39        6.97      4.41 o 
   7   2  24        2.33       -1.83      4.89 o 
 -11   3  24       10.28       11.51      3.90 o 
 -10   3  24       52.05       55.76      5.60 o 
  -9   3  24        4.39        6.37      3.22 o 
  -8   3  24       10.33       11.30      2.91 o 
  -7   3  24        1.36        1.50      2.34 o 
  -6   3  24        1.65        3.27      2.81 o 
  -5   3  24        7.52       12.28      2.68 o 
  -4   3  24       85.47       81.70      5.75 o 
  -3   3  24      167.34      171.84      7.05 o 
  -2   3  24      150.24      140.19      7.83 o 
  -1   3  24       45.38       44.93      5.18 o 
   0   3  24        3.12        5.05      2.81 o 
   1   3  24       29.37       38.79      4.76 o 
   2   3  24       16.84       17.51      3.68 o 
   3   3  24       76.07       81.30      8.80 o 
   4   3  24       20.05       19.76      4.78 o 
   5   3  24       11.60       14.42      5.44 o 
   6   3  24        5.35        8.57      4.45 o 
   7   3  24        1.88        2.38      3.93 o 
 -11   4  24        1.68        4.58      3.22 o 
 -10   4  24        3.90        8.87      3.47 o 
  -9   4  24       18.13       16.47      3.93 o 
  -8   4  24      103.98      120.69      6.44 o 
  -7   4  24       23.42       19.90      3.43 o 
  -6   4  24      119.22      127.77      6.61 o 
  -5   4  24       11.33        5.70      2.68 o 
  -4   4  24       64.26       69.97      8.47 o 
  -3   4  24       93.78       89.23      8.40 o 
  -2   4  24        3.71        9.34      2.71 o 
  -1   4  24        7.91        4.06      2.49 o 
   0   4  24       22.59       25.85      4.53 o 
   1   4  24        7.93       10.12      3.33 o 
   2   4  24        9.74        6.14      2.89 o 
   3   4  24       10.80       10.10      3.26 o 
   4   4  24       29.90       20.28      4.84 o 
   5   4  24       47.47       47.55      6.87 o 
   6   4  24       50.86       43.99      9.08 o 
   7   4  24        2.07        6.62      4.39 o 
 -11   5  24       32.86       34.00      7.15 o 
 -10   5  24       16.73       15.79      4.09 o 
  -9   5  24       39.55       42.87      7.07 o 
  -8   5  24       11.58        7.88      3.32 o 
  -7   5  24      174.47      195.25      8.55 o 
  -6   5  24        2.55        1.17      3.03 o 
  -5   5  24       53.63       62.63      6.05 o 
  -4   5  24       51.68       43.15      5.40 o 
  -3   5  24       53.38       44.57      4.70 o 
  -2   5  24       54.85       56.21      5.86 o 
  -1   5  24        2.49       -0.69      2.15 o 
   0   5  24       15.24        4.16      2.73 o 
   1   5  24        0.64        2.84      2.89 o 
   2   5  24       17.46       17.65      3.88 o 
   3   5  24        2.77        1.00      2.96 o 
   4   5  24       13.53       21.70      5.33 o 
   5   5  24       24.02       21.09      5.17 o 
   6   5  24        7.61        9.81      4.29 o 
 -10   6  24       11.22       14.04      3.57 o 
  -9   6  24       12.83       10.39      4.10 o 
  -8   6  24       14.63       15.63      4.53 o 
  -7   6  24        1.62        3.52      3.03 o 
  -6   6  24      114.67      126.21      7.79 o 
  -5   6  24       14.13       19.25      4.07 o 
  -4   6  24        0.14        2.85      3.15 o 
  -3   6  24        1.28        3.10      3.14 o 
  -2   6  24        9.50        5.69      2.86 o 
  -1   6  24       39.73       31.07      4.10 o 
   0   6  24        0.71       -2.17      2.17 o 
   1   6  24       17.45       13.47      4.17 o 
   2   6  24        8.88        9.88      6.00 o 
   3   6  24       19.75       15.82      5.73 o 
   4   6  24        9.95       10.10      5.06 o 
   5   6  24        2.96        1.37      3.51 o 
   6   6  24       16.61       18.86      5.25 o 
 -10   7  24       10.83       16.52      7.66 o 
  -9   7  24        0.98        0.90      3.31 o 
  -8   7  24        6.58        5.33      3.95 o 
  -7   7  24       35.98       31.19      4.80 o 
  -6   7  24        0.66       -3.14      3.38 o 
  -5   7  24       15.12       13.54      3.91 o 
  -4   7  24        3.52        4.79      3.47 o 
  -3   7  24        6.53        7.58      3.71 o 
  -2   7  24       18.17       18.05      3.69 o 
  -1   7  24        7.40        6.32      2.99 o 
   0   7  24        6.91        9.23      3.28 o 
   1   7  24       10.92       15.54      4.17 o 
   2   7  24        6.30        8.53      4.36 o 
   3   7  24       22.20       19.42     12.42 o 
   4   7  24        6.57        8.46      4.21 o 
   5   7  24       11.73        1.50      3.78 o 
  -9   8  24       36.10       49.12      6.05 o 
  -8   8  24        7.88        3.70      9.58 o 
  -7   8  24       35.24       45.34      6.56 o 
  -6   8  24       29.62       28.52      6.49 o 
  -5   8  24        0.32       -2.22      3.19 o 
  -4   8  24       33.86       32.65      5.39 o 
  -3   8  24       30.46       33.22      5.44 o 
  -2   8  24       17.93       19.22      4.02 o 
  -1   8  24        0.85       -1.68      2.79 o 
   0   8  24        4.59        3.26      2.89 o 
   1   8  24       14.84       14.06      5.79 o 
   2   8  24        8.33       14.74      4.09 o 
   3   8  24        5.35        2.73      5.08 o 
   4   8  24        7.32        6.23      4.23 o 
  -8   9  24       34.83       47.94      6.18 o 
  -7   9  24        2.66        5.26      4.01 o 
  -6   9  24       38.27       58.02      6.24 o 
  -5   9  24        5.04        5.19      3.68 o 
  -4   9  24       13.57       11.66      4.37 o 
  -3   9  24       17.84       19.94      4.62 o 
  -2   9  24        9.68       11.14      3.62 o 
  -1   9  24       13.79        8.48      3.50 o 
   0   9  24       32.25       20.63      4.05 o 
   1   9  24       31.25       38.52      5.80 o 
   2   9  24       22.15       35.72      6.72 o 
   3   9  24        3.18       -1.01      8.29 o 
  -6  10  24       12.11       12.98      7.23 o 
  -5  10  24       68.22       84.74      7.81 o 
  -4  10  24        8.21        9.66      8.42 o 
  -3  10  24        2.16       -1.47      3.40 o 
  -2  10  24       22.01       19.89      4.18 o 
  -1  10  24       43.83       31.94      5.44 o 
   0  10  24        5.17        9.41      3.76 o 
   1  10  24       24.38       21.78      4.39 o 
   2  10  24       14.46       11.37      6.87 o 
  -3  11  24        0.36        1.08      3.01 o 
  -2  11  24        1.10       -0.36      2.86 o 
  -1  11  24        9.28       14.24      3.59 o 
 -11   1  25       16.90       16.51      4.60 o 
 -10   1  25        9.54        9.08      4.05 o 
  -9   1  25        5.20        6.73      3.69 o 
  -8   1  25       15.18       18.02      3.33 o 
  -7   1  25       18.54       22.86      3.55 o 
  -6   1  25       25.20       22.17      3.35 o 
  -5   1  25       21.54       17.80      3.22 o 
  -4   1  25       27.36       24.13      3.13 o 
  -3   1  25       24.79       20.25      3.28 o 
  -2   1  25       59.83       63.90      6.03 o 
  -1   1  25       13.15       11.57      7.54 o 
   0   1  25      302.93      275.73     12.47 o 
   1   1  25       92.93       69.52      6.55 o 
   2   1  25       64.86       64.10      5.90 o 
   3   1  25       55.46       50.79      4.75 o 
   4   1  25       46.04       49.21      4.77 o 
   5   1  25       14.52       17.27      5.31 o 
   6   1  25       73.93       57.29      7.73 o 
   7   1  25        9.90       10.67      4.80 o 
 -11   2  25        1.96        6.34      3.67 o 
 -10   2  25       32.41       22.82      4.20 o 
  -9   2  25        5.79        5.40      3.08 o 
  -8   2  25        1.23        6.75      5.81 o 
  -7   2  25        9.72        8.25      3.34 o 
  -6   2  25       42.79       60.74      4.65 o 
  -5   2  25       34.60       40.38      3.82 o 
  -4   2  25       15.96       17.16      3.33 o 
  -3   2  25      145.13      145.00      6.62 o 
  -2   2  25        2.99        3.52      2.73 o 
  -1   2  25       48.02       41.71      6.18 o 
   0   2  25        0.88        3.67      3.37 o 
   1   2  25       20.01       19.86      3.85 o 
   2   2  25       13.16       14.25      3.59 o 
   3   2  25        7.22        7.15      2.83 o 
   4   2  25       64.67       74.70      5.75 o 
   5   2  25       54.77       50.47      5.81 o 
   6   2  25        4.30        5.14      4.96 o 
   7   2  25       12.49       13.82      6.58 o 
 -11   3  25       19.18       24.60      4.88 o 
 -10   3  25        4.62       10.26      3.84 o 
  -9   3  25       67.23       64.90      6.17 o 
  -8   3  25       33.31       40.12      4.28 o 
  -7   3  25        7.80       11.34      3.04 o 
  -6   3  25       13.38        8.80      2.61 o 
  -5   3  25        9.51        7.30      2.83 o 
  -4   3  25      190.62      178.80      9.33 o 
  -3   3  25       45.94       48.34      4.73 o 
  -2   3  25       27.66       22.55      4.00 o 
  -1   3  25       14.35        9.09      3.89 o 
   0   3  25       10.02       11.32      3.39 o 
   1   3  25        2.23        1.70      2.75 o 
   2   3  25      141.61      141.10     10.43 o 
   3   3  25       49.98       51.23      5.45 o 
   4   3  25       57.31       45.23      8.45 o 
   5   3  25        6.56        3.98      3.75 o 
   6   3  25        2.34        2.80      4.01 o 
   7   3  25       14.66       26.83      6.13 o 
 -11   4  25       10.54        5.42      3.32 o 
 -10   4  25       22.58       23.81      5.33 o 
  -9   4  25       14.23       16.69      5.33 o 
  -8   4  25       28.57       32.22      4.16 o 
  -7   4  25       14.79       15.60      3.47 o 
  -6   4  25        1.92        6.91      3.21 o 
  -5   4  25       67.28       69.41      7.22 o 
  -4   4  25       49.18       51.81      5.05 o 
  -3   4  25        7.63        7.09      3.00 o 
  -2   4  25       25.07       40.99      7.22 o 
  -1   4  25        3.83        7.83      2.76 o 
   0   4  25        0.37        5.06      3.41 o 
   1   4  25       28.13       23.99      5.18 o 
   2   4  25        6.47        7.43      3.95 o 
   3   4  25       29.81       29.31      4.50 o 
   4   4  25       13.68       16.73      4.78 o 
   5   4  25       11.86       16.09      4.73 o 
   6   4  25        2.92       -4.13      4.13 o 
 -10   5  25        3.41        4.03      3.27 o 
  -9   5  25        3.24        5.03      3.26 o 
  -8   5  25        3.24        7.02      3.34 o 
  -7   5  25       24.52       38.58      5.07 o 
  -6   5  25        6.27        3.61      5.27 o 
  -5   5  25       11.90        9.33      3.81 o 
  -4   5  25       56.72       56.33      6.05 o 
  -3   5  25        0.58        2.39      2.98 o 
  -2   5  25       18.64       20.06      5.53 o 
  -1   5  25        0.73        2.27      2.53 o 
   0   5  25       29.54       21.20      4.25 o 
   1   5  25        0.89        4.04      2.92 o 
   2   5  25        4.42       -1.37      2.75 o 
   3   5  25       51.77       49.74      5.69 o 
   4   5  25       17.03       16.53      5.40 o 
   5   5  25       16.07       12.21      7.37 o 
   6   5  25       10.06       13.67      6.49 o 
 -10   6  25        4.26       10.37      3.49 o 
  -9   6  25       26.58       16.84      4.90 o 
  -8   6  25       52.26       38.87      7.36 o 
  -7   6  25        6.43        1.12      3.19 o 
  -6   6  25       12.49       21.06      4.38 o 
  -5   6  25       71.54       62.44      6.40 o 
  -4   6  25       45.48       49.36      5.97 o 
  -3   6  25        0.69        2.47      3.26 o 
  -2   6  25       48.33       47.31      5.88 o 
  -1   6  25       15.08       11.50      3.48 o 
   0   6  25       15.21       11.03      3.92 o 
   1   6  25       21.50       22.78      4.66 o 
   2   6  25        6.56        5.09      3.23 o 
   3   6  25        7.47       11.26      4.61 o 
   4   6  25       21.34       22.57      5.36 o 
   5   6  25       14.76       22.06      5.27 o 
  -9   7  25       16.32       21.43      4.84 o 
  -8   7  25       54.47       54.38      6.87 o 
  -7   7  25       22.79       31.97      6.92 o 
  -6   7  25       21.03       23.52      4.74 o 
  -5   7  25       18.93       12.84      4.20 o 
  -4   7  25       17.72       23.45      4.77 o 
  -3   7  25       26.22       32.46      5.18 o 
  -2   7  25        3.95        4.68      3.03 o 
  -1   7  25       10.80        7.22      3.19 o 
   0   7  25        5.41        2.42      2.94 o 
   1   7  25        6.21        9.88      3.91 o 
   2   7  25       17.66       14.96      4.15 o 
   3   7  25       13.86        5.05      4.13 o 
   4   7  25        6.07        9.63      4.51 o 
   5   7  25        3.11        6.35      4.36 o 
  -8   8  25        3.04        3.98      4.02 o 
  -7   8  25       34.24       39.33      7.13 o 
  -6   8  25        2.59        6.41      3.68 o 
  -5   8  25        3.48        6.63      3.66 o 
  -4   8  25       23.32       27.48      5.00 o 
  -3   8  25       38.70       48.05      6.28 o 
  -2   8  25       77.51       80.82      6.64 o 
  -1   8  25       17.86       20.37      4.08 o 
   0   8  25       20.51       16.69      4.62 o 
   1   8  25       16.92       18.53      4.66 o 
   2   8  25        1.90        3.23      3.41 o 
   3   8  25        4.82        4.63      4.13 o 
   4   8  25        1.59        2.39      4.06 o 
  -7   9  25        6.37       13.44      4.82 o 
  -6   9  25       38.07       31.55      5.27 o 
  -5   9  25        0.89        2.55      3.56 o 
  -4   9  25        2.20        2.54      3.76 o 
  -3   9  25       19.91       24.00      5.11 o 
  -2   9  25       32.79       37.50      4.88 o 
  -1   9  25       30.92       29.87      4.77 o 
   0   9  25       11.47       17.70      5.48 o 
   1   9  25        7.27        7.75      4.09 o 
   2   9  25        1.94        9.19      4.55 o 
   3   9  25        2.73        9.13      6.98 o 
  -5  10  25       14.00       22.56      5.18 o 
  -4  10  25        0.35        2.58      4.54 o 
  -3  10  25       10.66        2.43      7.10 o 
  -2  10  25        6.89       10.12      3.60 o 
  -1  10  25       13.73       17.53      4.25 o 
   0  10  25       25.08       19.18      4.29 o 
   1  10  25       16.88       14.69      5.96 o 
 -11   0  26       32.00       28.69      7.81 o 
 -10   0  26       22.50       33.89      8.30 o 
  -9   0  26        1.40        2.63      3.48 o 
  -8   0  26       17.67       21.14      5.16 o 
  -7   0  26        8.20        8.34      6.27 o 
  -6   0  26       17.72       19.61      4.80 o 
  -5   0  26        0.68        6.80      5.93 o 
  -4   0  26       29.34       32.12      5.51 o 
  -3   0  26        0.13        8.28      6.25 o 
  -2   0  26       19.60        2.14      4.84 o 
  -1   0  26       84.84      106.73     13.27 o 
   0   0  26      238.54      230.53     16.09 o 
   1   0  26      226.24      200.43     15.39 o 
   2   0  26      137.77      164.36     13.95 o 
   3   0  26       23.85       33.47      5.94 o 
   4   0  26       15.21       15.70      4.43 o 
   5   0  26        3.70        1.65      5.39 o 
   6   0  26        8.41       16.74      7.50 o 
 -11   1  26       12.74       14.01      4.66 o 
 -10   1  26       15.78       12.65      4.51 o 
  -9   1  26        2.80        5.27      2.63 o 
  -8   1  26       20.23       27.98      4.16 o 
  -7   1  26        0.82        1.49      2.42 o 
  -6   1  26       11.52       11.40      3.06 o 
  -5   1  26       16.04       10.02      2.99 o 
  -4   1  26       23.78       21.00      3.38 o 
  -3   1  26       24.73       15.24      3.71 o 
  -2   1  26       43.36       41.89      6.26 o 
  -1   1  26      106.02       87.88      8.71 o 
   0   1  26       13.73       19.81      6.31 o 
   1   1  26      104.39      123.20     14.29 o 
   2   1  26       34.24       28.35      4.40 o 
   3   1  26        9.06        7.89      3.22 o 
   4   1  26       29.76       42.22      4.55 o 
   5   1  26       44.67       46.12      7.37 o 
   6   1  26        9.61       13.54      5.21 o 
 -11   2  26        4.43        4.74      6.06 o 
 -10   2  26       20.20       26.12      4.40 o 
  -9   2  26       21.04       11.35      3.49 o 
  -8   2  26       26.23       31.11      4.11 o 
  -7   2  26       19.40       15.69      3.39 o 
  -6   2  26       14.15       13.69      3.24 o 
  -5   2  26       46.71       51.82      4.35 o 
  -4   2  26       17.00       11.28      4.29 o 
  -3   2  26        8.16        9.92      2.89 o 
  -2   2  26       17.78       15.60      3.67 o 
  -1   2  26       40.18       38.13      6.25 o 
   0   2  26       40.19       46.22      8.61 o 
   1   2  26       11.10        7.19      3.34 o 
   2   2  26       58.40       57.85      5.96 o 
   3   2  26       94.09      112.98      8.05 o 
   4   2  26       10.78       17.10      5.43 o 
   5   2  26       52.16       59.24      6.39 o 
   6   2  26        1.04        0.61      4.15 o 
 -11   3  26        5.91        6.77      3.78 o 
 -10   3  26        1.37        0.70      3.00 o 
  -9   3  26       28.91       19.31      4.22 o 
  -8   3  26        7.46        7.73      2.90 o 
  -7   3  26        4.80        9.60      4.09 o 
  -6   3  26       16.02       22.72      3.72 o 
  -5   3  26       17.70       22.39      3.62 o 
  -4   3  26       11.56        8.04      2.85 o 
  -3   3  26        6.94        6.65      2.77 o 
  -2   3  26       11.50        5.63      3.10 o 
  -1   3  26        3.29        8.49      3.99 o 
   0   3  26        0.52        2.70      2.80 o 
   1   3  26       67.34       68.46      6.68 o 
   2   3  26       16.53       19.43      5.07 o 
   3   3  26       34.00       39.48      5.00 o 
   4   3  26       16.10       14.61      7.47 o 
   5   3  26        1.08        1.53      3.53 o 
   6   3  26       13.12        8.74      8.93 o 
 -10   4  26        0.64       -1.02      2.74 o 
  -9   4  26        0.69        3.62      3.18 o 
  -8   4  26        4.79        8.77      3.02 o 
  -7   4  26       51.90       54.88      6.03 o 
  -6   4  26        6.49        5.69      3.67 o 
  -5   4  26       95.31       92.21      7.41 o 
  -4   4  26       61.06       56.74      6.03 o 
  -3   4  26        2.85        4.18      3.20 o 
  -2   4  26        4.64        4.50      3.03 o 
  -1   4  26       50.69       38.27      5.26 o 
   0   4  26       21.18       21.91      6.23 o 
   1   4  26       26.74       35.82      5.73 o 
   2   4  26       16.93       10.57      3.55 o 
   3   4  26       22.62       27.77      4.57 o 
   4   4  26        7.58        0.11      3.74 o 
   5   4  26        5.31        6.47      4.40 o 
   6   4  26        2.42       -1.07      5.20 o 
 -10   5  26       13.15       12.18      3.66 o 
  -9   5  26        9.91       23.94      4.94 o 
  -8   5  26       15.95       15.89      4.89 o 
  -7   5  26       10.06       13.74      4.08 o 
  -6   5  26      118.98      122.40      8.40 o 
  -5   5  26      146.23      145.08      8.26 o 
  -4   5  26       13.84       12.35      6.29 o 
  -3   5  26       43.42       50.53      9.62 o 
  -2   5  26        8.56        2.20      3.21 o 
  -1   5  26        0.57        1.52      2.72 o 
   0   5  26        0.02        0.45      2.80 o 
   1   5  26       20.02       20.48      6.37 o 
   2   5  26       28.96       36.08      5.33 o 
   3   5  26        5.87        2.54      3.58 o 
   4   5  26        7.85        3.58      3.87 o 
   5   5  26       12.93       23.26      5.72 o 
  -9   6  26       32.24       31.41      6.80 o 
  -8   6  26        4.72        5.40      5.06 o 
  -7   6  26       56.95       67.99      6.78 o 
  -6   6  26       41.08       46.56      5.98 o 
  -5   6  26       79.75       84.24      7.45 o 
  -4   6  26       55.65       51.84      6.21 o 
  -3   6  26        6.43        8.36      3.74 o 
  -2   6  26        7.55        5.07      3.43 o 
  -1   6  26       10.69       17.12      3.82 o 
   0   6  26        0.16        6.05      4.28 o 
   1   6  26        0.40        0.64      3.02 o 
   2   6  26        6.88        8.03      3.65 o 
   3   6  26        1.92        1.18      3.84 o 
   4   6  26        3.34        4.08      4.07 o 
   5   6  26       18.69       23.16      5.56 o 
  -9   7  26        4.03        3.25      3.50 o 
  -8   7  26       25.52       19.02      4.94 o 
  -7   7  26        2.53        5.27      3.79 o 
  -6   7  26        1.38        7.08      3.59 o 
  -5   7  26       14.36       12.96      4.13 o 
  -4   7  26       44.43       40.61      6.54 o 
  -3   7  26       49.83       36.10      5.69 o 
  -2   7  26       10.45        8.91      4.58 o 
  -1   7  26       11.34        9.91      3.36 o 
   0   7  26        4.38       10.95      4.05 o 
   1   7  26       12.78       14.32      4.23 o 
   2   7  26       11.88       16.85      4.29 o 
   3   7  26        7.28       10.16      4.59 o 
   4   7  26        6.45       -0.09      4.45 o 
  -8   8  26       29.31       25.50      5.54 o 
  -7   8  26        5.77        6.77      4.88 o 
  -6   8  26        4.36        3.89      3.91 o 
  -5   8  26       14.92       15.37      5.31 o 
  -4   8  26       33.74       24.33      5.02 o 
  -3   8  26       58.87       68.28     11.63 o 
  -2   8  26       17.43       17.96      4.04 o 
  -1   8  26       11.15        9.42      3.60 o 
   0   8  26        0.94       -1.22      2.97 o 
   1   8  26        9.31       15.01      4.33 o 
   2   8  26       10.20        8.21      6.51 o 
   3   8  26        5.28        5.51      4.34 o 
  -6   9  26       11.38       14.90      4.59 o 
  -5   9  26        8.09       14.85      4.46 o 
  -4   9  26        3.05        0.23      6.62 o 
  -3   9  26        6.89       14.93      4.61 o 
  -2   9  26       14.77       22.33      4.29 o 
  -1   9  26        8.23        6.44      3.51 o 
   0   9  26        7.66        6.97      3.55 o 
   1   9  26       15.70       17.53      4.78 o 
   2   9  26        1.20       -0.52      4.03 o 
  -4  10  26        3.02        3.59      3.98 o 
  -3  10  26        0.42        3.05      5.68 o 
  -2  10  26       12.62       14.05      4.17 o 
  -1  10  26       29.72       34.46      7.28 o 
 -11   1  27       19.50       24.50      5.40 o 
 -10   1  27        8.83        6.81      4.07 o 
  -9   1  27        3.01        6.37      2.85 o 
  -8   1  27        1.63        0.91      2.58 o 
  -7   1  27        3.17        3.33      2.72 o 
  -6   1  27       36.80       40.00      4.50 o 
  -5   1  27       12.80        8.15      2.86 o 
  -4   1  27        8.58        9.00      3.20 o 
  -3   1  27        5.66        8.44      3.19 o 
  -2   1  27       81.14       81.71      8.59 o 
  -1   1  27       49.55       45.24      8.75 o 
   0   1  27      119.06      118.36     10.12 o 
   1   1  27       55.54       53.33      8.90 o 
   2   1  27       12.67        7.15      3.14 o 
   3   1  27        7.95        7.99      3.27 o 
   4   1  27       26.24       23.63      3.87 o 
   5   1  27        0.90        4.24      4.39 o 
   6   1  27        4.35        2.18      4.25 o 
 -10   2  27        7.70        7.03      3.76 o 
  -9   2  27        0.96        3.34      3.01 o 
  -8   2  27       13.44       11.57      3.18 o 
  -7   2  27        1.45        4.25      2.68 o 
  -6   2  27       21.38       24.80      3.82 o 
  -5   2  27        3.63        2.94      2.86 o 
  -4   2  27        9.33        7.46      3.38 o 
  -3   2  27       25.52       19.18      4.04 o 
  -2   2  27       20.63       24.47      5.55 o 
  -1   2  27       23.42       19.88      5.52 o 
   0   2  27       43.03       53.02      7.26 o 
   1   2  27       40.57       37.92      5.13 o 
   2   2  27       23.56       30.32      4.72 o 
   3   2  27       13.46       15.06      3.87 o 
   4   2  27        3.16        2.38      3.69 o 
   5   2  27       23.42       22.30      8.53 o 
   6   2  27        3.25        2.49      4.46 o 
 -10   3  27        9.06       11.13      3.87 o 
  -9   3  27       13.85        8.64      3.50 o 
  -8   3  27       16.82       18.34      3.48 o 
  -7   3  27       27.94       21.98      5.48 o 
  -6   3  27        0.23        1.95      3.10 o 
  -5   3  27        6.50        2.68      2.97 o 
  -4   3  27       15.45       12.45      3.34 o 
  -3   3  27       46.59       32.92      6.12 o 
  -2   3  27      113.12       98.43      9.18 o 
  -1   3  27       34.28       32.20      6.10 o 
   0   3  27        0.02        2.94      4.97 o 
   1   3  27       42.94       56.45      6.13 o 
   2   3  27       90.32       86.13      7.14 o 
   3   3  27       50.84       65.70      6.49 o 
   4   3  27       10.79        7.46      4.09 o 
   5   3  27        1.77       -0.37      3.69 o 
 -10   4  27        4.58       12.22      3.67 o 
  -9   4  27       36.77       41.51      5.42 o 
  -8   4  27       23.90       29.91      5.39 o 
  -7   4  27       32.06       38.64      5.35 o 
  -6   4  27      117.18      120.88     18.34 o 
  -5   4  27       31.09       24.21      4.46 o 
  -4   4  27        4.25        3.54      3.05 o 
  -3   4  27       22.22       11.94      3.70 o 
  -2   4  27        5.70        2.31      3.15 o 
  -1   4  27       17.44       28.58      6.08 o 
   0   4  27        8.33        5.92      3.68 o 
   1   4  27        5.56        9.25      3.62 o 
   2   4  27       19.58       20.46      4.37 o 
   3   4  27       18.57       23.87      5.72 o 
   4   4  27        1.82        2.19      3.68 o 
   5   4  27        6.89        5.85      4.17 o 
  -9   5  27        0.33       -1.11      3.21 o 
  -8   5  27        3.81       -0.67      3.25 o 
  -7   5  27       18.27       15.47      4.25 o 
  -6   5  27       15.64       18.40      4.41 o 
  -5   5  27       43.21       35.61      5.36 o 
  -4   5  27       68.57       66.81      6.71 o 
  -3   5  27        1.84        1.00      3.47 o 
  -2   5  27        3.60        5.03      3.49 o 
  -1   5  27       24.43       28.57      5.21 o 
   0   5  27       87.73       87.04      7.49 o 
   1   5  27       22.58       22.74      4.60 o 
   2   5  27       24.16       19.55      5.57 o 
   3   5  27        6.30        9.16      4.75 o 
   4   5  27       13.47       13.86      5.81 o 
   5   5  27        3.40       -0.69      5.12 o 
  -9   6  27        4.31        8.56      4.28 o 
  -8   6  27        2.05        8.99      5.04 o 
  -7   6  27        3.48       -0.07      4.20 o 
  -6   6  27       33.26       16.87      5.68 o 
  -5   6  27       44.94       57.76      6.56 o 
  -4   6  27       44.31       50.00      8.73 o 
  -3   6  27       18.17       25.89      5.29 o 
  -2   6  27       11.74        3.61      5.02 o 
  -1   6  27        0.21        1.57      2.81 o 
   0   6  27        5.08        1.76      3.25 o 
   1   6  27       13.05        9.44      3.93 o 
   2   6  27       10.82       12.15      5.27 o 
   3   6  27        6.57       -1.55      3.79 o 
   4   6  27        3.60        4.16      4.35 o 
  -8   7  27        2.79        3.07      6.82 o 
  -7   7  27        4.70        2.76      3.69 o 
  -6   7  27        0.80        2.66      3.36 o 
  -5   7  27       22.16       25.26      4.95 o 
  -4   7  27       28.45       20.49      4.76 o 
  -3   7  27       10.58        9.22      4.18 o 
  -2   7  27       29.82       40.30      6.88 o 
  -1   7  27        7.28        3.49      3.14 o 
   0   7  27       27.29       20.85      4.87 o 
   1   7  27        4.73        2.70      3.58 o 
   2   7  27        1.74       -2.48      3.01 o 
   3   7  27       17.98       13.48      5.31 o 
  -7   8  27       10.17       15.05      4.27 o 
  -6   8  27        2.78        9.90      4.11 o 
  -5   8  27        0.83        5.25      3.87 o 
  -4   8  27        3.86        5.73      3.57 o 
  -3   8  27       10.16       14.04      4.34 o 
  -2   8  27        2.49        2.52      3.92 o 
  -1   8  27        4.53        4.18      3.27 o 
   0   8  27       22.42       11.64      4.41 o 
   1   8  27        3.32        5.01      3.65 o 
   2   8  27       16.59       22.74      6.04 o 
  -5   9  27        1.67        7.81      3.93 o 
  -4   9  27        6.05        2.74      3.87 o 
  -3   9  27        1.59        0.17      3.96 o 
  -2   9  27        0.92       -3.33      3.33 o 
  -1   9  27       19.96       15.23      4.12 o 
   0   9  27        4.68        4.48      3.67 o 
 -10   0  28        5.17        4.86      5.60 o 
  -9   0  28        0.12        4.15      3.76 o 
  -8   0  28       41.86       52.22      8.33 o 
  -7   0  28        5.46        8.88      6.18 o 
  -6   0  28        0.96        0.24      4.85 o 
  -5   0  28       10.27        5.27      4.16 o 
  -4   0  28       36.60       34.56      5.96 o 
  -3   0  28       27.44       27.22      8.40 o 
  -1   0  28        0.46       12.21      6.25 o 
   0   0  28       38.06       39.30      9.29 o 
   1   0  28        6.09       10.06      5.61 o 
   2   0  28       15.74       13.64      6.51 o 
   3   0  28      220.46      272.91     18.58 o 
   4   0  28       15.35       19.89      8.24 o 
   5   0  28       12.00        6.83      7.42 o 
 -10   1  28        3.53        5.78      3.93 o 
  -9   1  28        4.65       11.07      3.48 o 
  -8   1  28        2.97        7.39      2.96 o 
  -7   1  28        6.19        9.30      4.59 o 
  -6   1  28       11.17       11.97      3.26 o 
  -5   1  28        4.54        8.03      3.10 o 
  -4   1  28       16.51       20.36      4.34 o 
  -3   1  28      116.82      132.17     10.92 o 
  -2   1  28       70.36       76.02      8.65 o 
  -1   1  28       93.59      101.38      9.49 o 
   0   1  28        7.05        6.29      4.11 o 
   1   1  28        3.30        5.33      3.74 o 
   2   1  28       22.21       40.20      6.51 o 
   3   1  28        3.74        7.18      3.85 o 
   4   1  28       31.70       35.50      6.21 o 
   5   1  28        6.83        5.14      4.68 o 
 -10   2  28        1.87        2.57      4.90 o 
  -9   2  28       36.87       34.60      4.36 o 
  -8   2  28       34.55       44.16      4.73 o 
  -7   2  28        1.31        1.38      3.10 o 
  -6   2  28        8.86       10.66      3.79 o 
  -5   2  28        6.12        6.72      3.94 o 
  -4   2  28       12.26       20.39      4.27 o 
  -3   2  28       10.12        8.72      3.47 o 
  -2   2  28       39.40       23.78      5.47 o 
  -1   2  28       77.34       69.80     19.75 o 
   0   2  28        3.74       -2.26      3.31 o 
   1   2  28       26.70       28.47      5.66 o 
   2   2  28        0.16        0.38      2.98 o 
   3   2  28       13.53       20.14      4.15 o 
   4   2  28        9.28       11.50      4.69 o 
   5   2  28        8.06       14.89      7.39 o 
 -10   3  28       16.77       21.21      4.28 o 
  -9   3  28        2.19        5.23      3.36 o 
  -8   3  28       30.94       32.42      4.35 o 
  -7   3  28       40.25       40.84      4.72 o 
  -6   3  28       31.14       40.12      5.41 o 
  -5   3  28       14.73        3.67      5.70 o 
  -4   3  28       33.72       31.11      4.90 o 
  -3   3  28       32.42       36.74      5.38 o 
  -2   3  28       27.68       30.36      6.19 o 
  -1   3  28       20.34       25.64      5.66 o 
   0   3  28        0.94        3.81      5.05 o 
   1   3  28       16.55       12.77      3.93 o 
   2   3  28        6.14        8.11      3.81 o 
   3   3  28        0.17        4.01      3.58 o 
   4   3  28        8.88       10.66      6.03 o 
   5   3  28        3.66        4.12      4.24 o 
  -9   4  28        9.65        8.03      3.71 o 
  -8   4  28        3.80        6.87      3.10 o 
  -7   4  28       55.16       66.04      6.76 o 
  -6   4  28       14.86       23.59      4.83 o 
  -5   4  28        2.67       11.80      4.00 o 
  -4   4  28       18.44       17.63      4.31 o 
  -3   4  28       62.88       65.17      7.09 o 
  -2   4  28       18.10       20.29      4.44 o 
  -1   4  28        2.82       11.62      5.09 o 
   0   4  28       27.35       30.26      6.26 o 
   1   4  28        0.68        3.36      3.01 o 
   2   4  28        8.72        6.06      3.37 o 
   3   4  28       44.05       52.84      6.13 o 
   4   4  28        1.00        2.53      4.00 o 
  -9   5  28        4.22        0.80      6.40 o 
  -8   5  28        6.82        5.10      3.49 o 
  -7   5  28        7.09        5.25      3.55 o 
  -6   5  28       25.36       26.50      5.05 o 
  -5   5  28        6.18        1.92      3.53 o 
  -4   5  28       12.30       16.18      4.20 o 
  -3   5  28       31.87       29.26      5.01 o 
  -2   5  28       21.21       22.55      4.78 o 
  -1   5  28       39.33       42.34      7.42 o 
   0   5  28        0.01        1.87      3.90 o 
   1   5  28       66.01       68.15      7.15 o 
   2   5  28       20.06       31.22      4.92 o 
   3   5  28        0.44        3.16      3.87 o 
   4   5  28        9.24        3.92      4.32 o 
  -8   6  28        9.18        9.69      4.73 o 
  -7   6  28        7.24        5.40      3.74 o 
  -6   6  28        2.92        8.51      3.90 o 
  -5   6  28       36.75       44.52      6.10 o 
  -4   6  28        9.80       11.75      4.46 o 
  -3   6  28        3.76        2.82      6.77 o 
  -2   6  28        4.79       13.04      4.28 o 
  -1   6  28       16.34       16.08      4.53 o 
   0   6  28       25.80       27.23      5.24 o 
   1   6  28       54.16       56.57      6.62 o 
   2   6  28        3.58       14.13      4.00 o 
   3   6  28       11.41        6.09      5.57 o 
  -7   7  28       21.60       24.14      5.51 o 
  -6   7  28        3.87        3.56      3.87 o 
  -5   7  28        5.57        5.50      4.17 o 
  -4   7  28        5.84        1.29      3.69 o 
  -3   7  28       29.09       24.87      6.20 o 
  -2   7  28        7.27       -0.40      3.83 o 
  -1   7  28        3.36        3.99      3.39 o 
   0   7  28       18.29       26.14      5.08 o 
   1   7  28        9.57       21.47      4.72 o 
   2   7  28       11.96       10.58      5.55 o 
  -6   8  28        3.02        4.55      4.90 o 
  -5   8  28        9.16        4.39      3.91 o 
  -4   8  28        3.58        2.82      3.83 o 
  -3   8  28       10.13       14.03      4.63 o 
  -2   8  28        6.53        4.66      4.18 o 
  -1   8  28        4.55        7.81      4.44 o 
   0   8  28        3.91        6.28      3.91 o 
   1   8  28       18.90       27.03      6.49 o 
  -3   9  28        5.62       21.46     21.15 o 
  -2   9  28        1.02       -4.50      8.44 o 
 -10   1  29        8.93        9.11      4.51 o 
  -9   1  29       18.92       26.63      3.86 o 
  -8   1  29        9.81       13.95      3.40 o 
  -7   1  29        2.19        3.56      3.51 o 
  -6   1  29        4.32        7.41      3.09 o 
  -5   1  29       18.58       19.48      4.52 o 
  -4   1  29       33.57       33.26      4.94 o 
  -3   1  29       17.25       30.72      6.02 o 
  -2   1  29       15.66       10.60      5.64 o 
  -1   1  29        3.21        1.71      3.64 o 
   0   1  29       29.92       33.13      9.46 o 
   1   1  29       11.75        7.60      3.96 o 
   2   1  29       52.67       66.05      8.36 o 
   3   1  29        0.66        5.10      4.23 o 
   4   1  29       27.47       27.47      6.19 o 
 -10   2  29        4.01       20.12      7.44 o 
  -9   2  29       30.69       34.42      4.38 o 
  -8   2  29       15.67       18.73      3.65 o 
  -7   2  29       16.45       21.38      4.11 o 
  -6   2  29       17.37       13.75      4.10 o 
  -5   2  29        0.37        2.01      3.27 o 
  -4   2  29       34.55       35.04      5.24 o 
  -3   2  29       52.42       45.25      7.07 o 
  -2   2  29       37.34       35.99     12.79 o 
  -1   2  29       17.61       16.93      5.28 o 
   0   2  29       11.99       16.04      4.95 o 
   1   2  29       19.13       24.84      9.25 o 
   2   2  29       13.49       12.42      5.19 o 
   3   2  29        0.74        5.34      6.63 o 
   4   2  29        3.63       -0.06      4.05 o 
  -9   3  29        2.25        7.30      3.60 o 
  -8   3  29       16.19       19.80      3.75 o 
  -7   3  29        5.33       11.16      4.00 o 
  -6   3  29       16.30       19.39      4.53 o 
  -5   3  29       24.35       20.76      4.54 o 
  -4   3  29       87.33       81.53      8.09 o 
  -3   3  29       71.73       75.58      7.20 o 
  -2   3  29       76.22       69.60     10.29 o 
  -1   3  29       11.55        8.99      6.27 o 
   0   3  29       38.44       39.73      6.68 o 
   1   3  29        1.54        1.21      3.62 o 
   2   3  29        1.36        5.21      3.26 o 
   3   3  29        5.58        9.25      4.77 o 
   4   3  29       20.94       25.21      6.17 o 
  -9   4  29        4.52        3.65      5.94 o 
  -8   4  29        2.61        5.34      5.20 o 
  -7   4  29       28.67       30.99      4.95 o 
  -6   4  29        3.19        3.15      3.45 o 
  -5   4  29       22.51       19.17      4.37 o 
  -4   4  29       26.61       31.56      5.45 o 
  -3   4  29       15.54       16.99      4.26 o 
  -2   4  29       41.35       55.79      8.27 o 
  -1   4  29        1.30        4.29      4.41 o 
   0   4  29        0.43       -1.82      3.87 o 
   1   4  29       29.38       23.24      4.63 o 
   2   4  29       10.00       22.47      4.60 o 
   3   4  29       13.32       13.21      7.30 o 
   4   4  29        7.01        3.11      4.40 o 
  -8   5  29        6.41        7.33      3.78 o 
  -7   5  29        1.13        7.54      3.89 o 
  -6   5  29       30.07       24.91      4.90 o 
  -5   5  29       11.39        4.13      3.66 o 
  -4   5  29        9.65        8.05      3.70 o 
  -3   5  29        3.10        7.95      3.67 o 
  -2   5  29       42.73       44.58      7.99 o 
  -1   5  29       37.66       41.11      8.45 o 
   0   5  29        2.89        8.22      4.24 o 
   1   5  29        3.18       10.37      5.16 o 
   2   5  29       25.27       31.91      7.98 o 
   3   5  29        1.31       -3.59      3.59 o 
  -7   6  29       11.74        8.76      3.82 o 
  -6   6  29        3.34        0.33      3.37 o 
  -5   6  29        1.83        1.95      6.79 o 
  -4   6  29       19.32       16.85      4.70 o 
  -3   6  29        4.00       13.13      4.60 o 
  -2   6  29       10.92       16.45      7.81 o 
  -1   6  29       27.30       39.54      7.52 o 
   0   6  29       67.87       85.63      8.01 o 
   1   6  29       13.08       16.47      4.44 o 
   2   6  29        9.56       12.17      4.07 o 
  -6   7  29       22.73       27.06      5.45 o 
  -5   7  29        6.92        4.36      4.10 o 
  -4   7  29        9.55       12.75      4.12 o 
  -3   7  29       15.32       17.82      4.87 o 
  -2   7  29        0.86        6.03      3.95 o 
  -1   7  29       14.75        8.48     10.26 o 
   0   7  29        9.18       15.96      4.62 o 
   1   7  29        1.17        4.57      3.70 o 
  -4   8  29        1.74        3.59      3.64 o 
  -3   8  29        3.39        0.33      3.88 o 
  -2   8  29        8.95        8.68      4.44 o 
  -1   8  29       11.45        9.71      4.43 o 
  -9   0  30        2.83        5.60      3.93 o 
  -8   0  30       11.57        5.88      5.09 o 
  -7   0  30        2.87        6.79      4.48 o 
  -6   0  30       10.47       20.52      5.39 o 
  -5   0  30       19.99       23.47      5.86 o 
  -4   0  30       32.12       28.33      9.28 o 
  -3   0  30        3.25        1.74      5.42 o 
  -2   0  30       12.91       15.58      6.83 o 
  -1   0  30       68.48       73.77     12.40 o 
   0   0  30       10.98       19.24      7.55 o 
   1   0  30        0.03       10.95      6.32 o 
   2   0  30       49.57       57.15     10.76 o 
   3   0  30       35.04       62.61     11.34 o 
  -9   1  30        0.72        3.06      2.73 o 
  -8   1  30       14.96       20.90      3.79 o 
  -7   1  30        0.20        2.39      2.72 o 
  -6   1  30        0.57        8.50      3.14 o 
  -5   1  30       15.10       26.52      5.55 o 
  -4   1  30       35.37       38.80      7.09 o 
  -3   1  30        5.10        3.85      3.95 o 
  -2   1  30       31.86       19.02      5.17 o 
  -1   1  30       15.02       11.18      4.79 o 
   0   1  30       17.42       15.96      4.87 o 
   1   1  30       21.86       21.46      6.28 o 
   2   1  30       23.59       29.53      5.93 o 
   3   1  30        9.42       22.84      5.30 o 
   4   1  30        8.35       16.87      5.53 o 
  -9   2  30       11.88       23.81      6.55 o 
  -8   2  30        1.51        2.10      2.81 o 
  -7   2  30        0.00        5.71      3.04 o 
  -6   2  30        4.11        1.54      5.24 o 
  -5   2  30       39.04       37.52      5.42 o 
  -4   2  30       21.81       32.39      5.26 o 
  -3   2  30       27.33       34.67      8.20 o 
  -2   2  30        0.15       -0.56      3.45 o 
  -1   2  30       21.60       23.24      5.69 o 
   0   2  30        2.49        7.22      4.59 o 
   1   2  30       83.71      115.29     10.82 o 
   2   2  30       17.19       20.54      5.23 o 
   3   2  30       29.12       29.34      5.08 o 
   4   2  30      109.93       97.95     14.78 o 
  -9   3  30        9.50       21.96      6.71 o 
  -8   3  30        4.22        4.83      3.04 o 
  -7   3  30       18.80       16.35      4.22 o 
  -6   3  30        8.21        4.08      3.56 o 
  -5   3  30       12.61       12.55      4.03 o 
  -4   3  30       20.49       14.63      4.28 o 
  -3   3  30       24.08       15.69      5.73 o 
  -2   3  30        7.83        5.29      6.96 o 
  -1   3  30        3.00       11.54      5.09 o 
   0   3  30       32.57       29.95      6.14 o 
   1   3  30       15.29       18.96      5.14 o 
   2   3  30       90.20      108.65     11.78 o 
   3   3  30       10.18       15.47      4.76 o 
  -8   4  30       13.88       17.07      4.29 o 
  -7   4  30       14.19       24.03      6.97 o 
  -6   4  30       24.13       21.56      5.29 o 
  -5   4  30        5.96        4.48      3.50 o 
  -4   4  30       12.72       10.71      5.73 o 
  -3   4  30        8.86       12.73      4.24 o 
  -2   4  30       15.01       25.03      6.35 o 
  -1   4  30       61.89       71.00      9.18 o 
   0   4  30        5.20        4.29      5.20 o 
   1   4  30       18.76       17.18      4.41 o 
   2   4  30        1.44        1.67      3.19 o 
   3   4  30        8.18        7.63      4.75 o 
  -7   5  30       39.15       38.05      5.89 o 
  -6   5  30        4.11        6.56      4.63 o 
  -5   5  30       28.01       32.47      6.37 o 
  -4   5  30        7.90        7.73      3.76 o 
  -3   5  30        3.68        3.45      3.73 o 
  -2   5  30       21.97       21.95      4.94 o 
  -1   5  30        4.55       12.29      5.24 o 
   0   5  30        1.54       11.07      7.95 o 
   1   5  30        3.71        9.25      3.95 o 
   2   5  30        1.40        8.64      3.68 o 
  -6   6  30       17.28       15.43      4.61 o 
  -5   6  30       14.50       14.51      6.12 o 
  -4   6  30        6.76        5.22      4.06 o 
  -3   6  30       11.25       15.48      5.62 o 
  -2   6  30        2.53        4.94      4.01 o 
  -1   6  30       22.57       27.83      6.63 o 
   0   6  30        1.78        5.59      3.59 o 
   1   6  30        2.27       10.08      6.70 o 
  -5   7  30        6.36       13.95      4.66 o 
  -4   7  30       10.14       17.53      4.88 o 
  -3   7  30       10.03       12.11      4.52 o 
  -2   7  30        8.85        7.76      4.24 o 
  -1   7  30        2.42        2.23      4.78 o 
   0   7  30        2.94        5.81      5.95 o 
  -8   1  31        4.39        7.97      3.18 o 
  -7   1  31        7.29       12.68      3.54 o 
  -6   1  31       85.30       86.07      8.36 o 
  -5   1  31       21.88       27.55      5.17 o 
  -4   1  31       37.21       44.58      7.57 o 
  -3   1  31        6.62        8.30      4.68 o 
  -2   1  31       64.39       58.04      7.99 o 
  -1   1  31       14.04       18.76      5.60 o 
   0   1  31      146.65      186.51     19.01 o 
   1   1  31        1.13        2.32      3.56 o 
   2   1  31       17.87       19.22      5.08 o 
   3   1  31       37.01       44.50      6.78 o 
  -8   2  31        3.17        9.78      3.22 o 
  -7   2  31        1.73        6.44      3.61 o 
  -6   2  31        8.07        4.02      6.34 o 
  -5   2  31       24.70       22.47      4.66 o 
  -4   2  31        6.68        4.35      3.65 o 
  -3   2  31        7.17       10.80      4.83 o 
  -2   2  31       10.57       14.57      5.28 o 
  -1   2  31       41.75       44.95      7.24 o 
   0   2  31       38.26       53.32      8.18 o 
   1   2  31       56.44       81.76     10.05 o 
   2   2  31       24.61       31.06     10.84 o 
   3   2  31       24.44       24.92      5.03 o 
  -8   3  31       27.38       29.58      5.02 o 
  -7   3  31        2.57        3.15      5.77 o 
  -6   3  31        3.99        0.27      3.37 o 
  -5   3  31        1.47        3.40      4.22 o 
  -4   3  31       12.57       14.51      4.31 o 
  -3   3  31        0.35        5.58      4.46 o 
  -2   3  31        2.68        1.90      4.32 o 
  -1   3  31        8.21        8.67      5.14 o 
   0   3  31       15.06       23.11      5.81 o 
   1   3  31       14.86       15.19      5.25 o 
   2   3  31       13.33       11.88      3.85 o 
  -7   4  31        1.81        5.36      4.03 o 
  -6   4  31        5.25       15.45      4.52 o 
  -5   4  31        4.25        3.11      4.21 o 
  -4   4  31        0.87        2.33      3.42 o 
  -3   4  31       22.84       15.56      4.45 o 
  -2   4  31        7.85        8.13      6.36 o 
  -1   4  31       37.56       68.12      9.00 o 
   0   4  31      101.26      105.11     10.86 o 
   1   4  31       16.19       27.66     13.31 o 
   2   4  31       55.82       73.22      7.22 o 
  -6   5  31       19.84       22.54      5.09 o 
  -5   5  31        6.13        5.75      4.10 o 
  -4   5  31        8.26        8.43      4.07 o 
  -3   5  31        0.69        2.24      3.75 o 
  -2   5  31       17.59       13.96      6.17 o 
  -1   5  31        7.69        6.80      4.65 o 
   0   5  31       31.65       55.65     12.31 o 
   1   5  31        2.39        5.40      3.52 o 
  -5   6  31       12.44       12.63      4.85 o 
  -4   6  31        3.36        6.47      4.13 o 
  -3   6  31        9.76       14.54      5.90 o 
  -2   6  31        4.83        5.72      3.91 o 
  -1   6  31        1.65       16.20      5.72 o 
   0   6  31        2.31       28.81      8.66 o 
  -8   0  32        1.71       10.29      6.58 o 
  -7   0  32        3.90        8.29      4.62 o 
  -6   0  32       16.73       22.93      5.81 o 
  -5   0  32       19.55       23.49      9.14 o 
  -4   0  32       20.75       21.13      8.42 o 
  -3   0  32       18.61       20.24      8.11 o 
  -2   0  32       64.64       73.70     13.13 o 
  -1   0  32       98.97      106.33     15.48 o 
   0   0  32        0.12        1.66      5.63 o 
   1   0  32       24.83       16.35      6.99 o 
   2   0  32      118.06      147.07     17.85 o 
  -7   1  32        8.42        6.36      3.13 o 
  -6   1  32        5.62        9.13      3.87 o 
  -5   1  32        0.43        9.26      3.93 o 
  -4   1  32       64.72       75.52      9.23 o 
  -3   1  32        0.95        2.73      4.28 o 
  -2   1  32       13.53       14.75      5.18 o 
  -1   1  32        1.66        7.74      4.41 o 
   0   1  32       13.85       19.34      5.21 o 
   1   1  32       15.24       14.75      4.92 o 
   2   1  32       11.37       16.86      5.02 o 
  -7   2  32       18.69       23.83      4.92 o 
  -6   2  32        1.85        8.04      3.84 o 
  -5   2  32       29.00       29.22      5.33 o 
  -4   2  32        4.42       10.47      4.70 o 
  -3   2  32        1.17        7.16      4.83 o 
  -2   2  32       25.37       28.13     13.17 o 
  -1   2  32       29.75       46.95     17.71 o 
   0   2  32        2.78       11.89      7.14 o 
   1   2  32        7.90       17.61      5.30 o 
  -7   3  32        7.06        9.19      3.89 o 
  -6   3  32       16.03       10.12      4.22 o 
  -5   3  32        2.87        7.57      3.79 o 
  -4   3  32        5.05        2.56      4.61 o 
  -3   3  32        8.22       16.82      5.71 o 
  -2   3  32       88.93      124.80     11.88 o 
  -1   3  32        8.54        8.57      4.83 o 
   0   3  32       17.73       21.95      5.66 o 
   1   3  32       47.58       71.95      9.10 o 
  -6   4  32        2.48        8.41      4.13 o 
  -5   4  32       14.12       18.59      4.79 o 
  -4   4  32        0.58        2.80      3.64 o 
  -3   4  32        6.64       20.43      5.83 o 
  -2   4  32        1.17        7.73      7.48 o 
  -1   4  32       34.08       40.98      7.40 o 
   0   4  32       11.48       11.57      7.67 o 
  -5   5  32        7.14        3.47      4.65 o 
  -4   5  32       18.84       29.55      5.37 o 
  -3   5  32        1.58        1.92      3.66 o 
  -2   5  32        2.95        6.46      5.10 o 
  -1   5  32        3.66        2.70     11.92 o 
  -6   1  33        7.59       13.34      6.51 o 
  -5   1  33        3.35        7.07      4.69 o 
  -4   1  33       19.87       27.33     16.08 o 
  -3   1  33        4.84        8.64      4.43 o 
  -2   1  33       13.47       15.04      5.75 o 
  -1   1  33       31.70       43.51      7.11 o 
   0   1  33        1.63        6.89      4.73 o 
  -6   2  33        5.92        6.77      6.21 o 
  -5   2  33        9.53       12.13      4.08 o 
  -4   2  33        5.70        7.45      5.07 o 
  -3   2  33       60.98       91.41     10.16 o 
  -2   2  33       14.90       26.97      6.22 o 
  -1   2  33       12.91       21.82      7.31 o 
   0   2  33       54.71       65.56      8.47 o 
  -5   3  33        6.08       12.61      4.43 o 
  -4   3  33       11.04       13.12      5.72 o 
  -3   3  33       21.37       27.75      6.62 o 
  -2   3  33       27.31       28.12     18.72 o 
  -1   3  33       25.30       31.02      6.60 o 
  -4   4  33        4.12        8.64      5.17 o 
  -3   4  33        3.97        8.21      5.26 o 
  -2   4  33       51.51       46.75      7.89 o 
  -5   0  34       42.52       70.37     12.86 o 
  -4   0  34       16.26       18.43      8.14 o 
  -3   0  34        3.93       12.95      6.76 o 
  -2   0  34       83.79       69.74     12.78 o 
  -4   1  34       17.62       33.05      7.11 o 
  -3   1  34       58.16       66.91      9.32 o 
  -2   1  34        8.05       16.33      5.25 o 
  -3   2  34       16.30       16.83      5.62 o 
                                                 
